# Supplementary material for: Crystal structure of the kinase domain of a receptor tyrosine kinase from a choanoflagellate, Monosiga brevicollis
Source: PLoS One. 2023 Jun 13;18(6):e0276413. doi: 10.1371/journal.pone.0276413 (PMC10263333; doi:10.1371/journal.pone.0276413)
Supplement: S3 File — (PDB) [file pone.0276413.s005.pdb]

REMARK   3
REMARK   3 REFINEMENT.
REMARK   3   PROGRAM     : PHENIX (1.20.1_4487: ???)
REMARK   3   AUTHORS     : Adams,Afonine,Bunkoczi,Burnley,Chen,Dar,Davis,
REMARK   3               : Draizen,Echols,Gildea,Gros,Grosse-Kunstleve,Headd,
REMARK   3               : Hintze,Hung,Ioerger,Liebschner,McCoy,McKee,Moriarty,
REMARK   3               : Oeffner,Poon,Read,Richardson,Richardson,Sacchettini,
REMARK   3               : Sauter,Sobolev,Storoni,Terwilliger,Williams,Zwart
REMARK   3
REMARK   3  X-RAY DATA.
REMARK   3  
REMARK   3  REFINEMENT TARGET : ML
REMARK   3  
REMARK   3  DATA USED IN REFINEMENT.
REMARK   3   RESOLUTION RANGE HIGH (ANGSTROMS) : 1.95    
REMARK   3   RESOLUTION RANGE LOW  (ANGSTROMS) : 48.55   
REMARK   3   MIN(FOBS/SIGMA_FOBS)              : 1.34  
REMARK   3   COMPLETENESS FOR RANGE        (%) : 99.83 
REMARK   3   NUMBER OF REFLECTIONS             : 20536     
REMARK   3   NUMBER OF REFLECTIONS (NON-ANOMALOUS) : 20536     
REMARK   3  
REMARK   3  FIT TO DATA USED IN REFINEMENT.
REMARK   3   R VALUE     (WORKING + TEST SET) : 0.2064
REMARK   3   R VALUE            (WORKING SET) : 0.2039
REMARK   3   FREE R VALUE                     : 0.2553
REMARK   3   FREE R VALUE TEST SET SIZE   (%) : 5.06  
REMARK   3   FREE R VALUE TEST SET COUNT      : 1039      
REMARK   3  
REMARK   3  FIT TO DATA USED IN REFINEMENT (IN BINS).
REMARK   3   BIN  RESOLUTION RANGE  COMPL.    NWORK NFREE   RWORK  RFREE  CCWORK CCFREE
REMARK   3     1   48.55 -    3.73    1.00     2948   148  0.1711 0.2171   0.938  0.901
REMARK   3     2    3.73 -    2.96    1.00     2828   140  0.2019 0.2509   0.915  0.871
REMARK   3     3    2.96 -    2.59    1.00     2783   152  0.2210 0.2918   0.904  0.841
REMARK   3     4    2.59 -    2.35    1.00     2732   147  0.2263 0.2835   0.886  0.803
REMARK   3     5    2.35 -    2.18    1.00     2760   149  0.2130 0.2557   0.880  0.824
REMARK   3     6    2.18 -    2.05    1.00     2712   161  0.2815 0.3296   0.793  0.678
REMARK   3     7    2.05 -    1.95    1.00     2734   142  0.2901 0.3196   0.744  0.671
REMARK   3  
REMARK   3  BULK SOLVENT MODELLING.
REMARK   3   METHOD USED        : FLAT BULK SOLVENT MODEL
REMARK   3   SOLVENT RADIUS     : 1.11    
REMARK   3   SHRINKAGE RADIUS   : 0.90    
REMARK   3   GRID STEP FACTOR   : 4.00    
REMARK   3  
REMARK   3  ERROR ESTIMATES.
REMARK   3   COORDINATE ERROR (MAXIMUM-LIKELIHOOD BASED)     : 0.27    
REMARK   3   PHASE ERROR (DEGREES, MAXIMUM-LIKELIHOOD BASED) : 25.92   
REMARK   3  
REMARK   3  STRUCTURE FACTORS CALCULATION ALGORITHM : FFT
REMARK   3  B VALUES.
REMARK   3   FROM WILSON PLOT           (A**2) : 32.71   
REMARK   3  
REMARK   3  GEOMETRY RESTRAINTS LIBRARY: GEOSTD + MONOMER LIBRARY + CDL V1.2
REMARK   3  DEVIATIONS FROM IDEAL VALUES - RMSD. RMSZ FOR BONDS AND ANGLES.
REMARK   3    BOND      :  0.007   0.054   2246  Z= 0.323
REMARK   3    ANGLE     :  0.847   9.073   3071  Z= 0.435
REMARK   3    CHIRALITY :  0.054   0.162    334
REMARK   3    PLANARITY :  0.008   0.056    380
REMARK   3    DIHEDRAL  : 15.725 110.468    815
REMARK   3    MIN NONBONDED DISTANCE : 2.255
REMARK   3  
REMARK   3  MOLPROBITY STATISTICS.
REMARK   3    ALL-ATOM CLASHSCORE : 2.08
REMARK   3    RAMACHANDRAN PLOT:
REMARK   3      OUTLIERS :  0.00 %
REMARK   3      ALLOWED  :  2.27 %
REMARK   3      FAVORED  : 97.73 %
REMARK   3    ROTAMER OUTLIERS :  1.76 %
REMARK   3    CBETA DEVIATIONS :  0.00 %
REMARK   3    PEPTIDE PLANE:
REMARK   3      CIS-PROLINE     : 7.69 %
REMARK   3      CIS-GENERAL     : 0.00 %
REMARK   3      TWISTED PROLINE : 0.00 %
REMARK   3      TWISTED GENERAL : 0.00 %
REMARK   3  
REMARK   3  RAMA-Z (RAMACHANDRAN PLOT Z-SCORE):
REMARK   3  INTERPRETATION: BAD |RAMA-Z| > 3; SUSPICIOUS 2 < |RAMA-Z| < 3; GOOD |RAMA-Z| < 2.
REMARK   3  SCORES FOR WHOLE/HELIX/SHEET/LOOP ARE SCALED INDEPENDENTLY;
REMARK   3  THEREFORE, THE VALUES ARE NOT RELATED IN A SIMPLE MANNER.
REMARK   3    WHOLE: -0.52 (0.51), RESIDUES: 267
REMARK   3    HELIX: -0.70 (0.43), RESIDUES: 109
REMARK   3    SHEET: -1.98 (0.88), RESIDUES: 27
REMARK   3    LOOP :  0.61 (0.60), RESIDUES: 131
REMARK   3  
REMARK   3                  min    max   mean <Bi,j>   iso aniso
REMARK   3     Overall:   14.92 100.40  35.07   3.43  2286     0
REMARK   3     Protein:   14.92 100.40  34.96   3.45  2111     0
REMARK   3     Water:     21.80  58.81  36.37    N/A   100     0
REMARK   3     Other:     19.94  60.05  36.62    N/A    75     0
REMARK   3     Chain  A:  14.92 100.40  35.00    N/A  2181     0
REMARK   3     Chain  S:  21.80  58.81  36.37    N/A   100     0
REMARK   3     Chain  B:  35.40  44.89  40.71    N/A     5     0
REMARK   3     Histogram:
REMARK   3         Values      Number of atoms
REMARK   3      14.92 - 23.47       229
REMARK   3      23.47 - 32.01       955
REMARK   3      32.01 - 40.56       524
REMARK   3      40.56 - 49.11       295
REMARK   3      49.11 - 57.66       141
REMARK   3      57.66 - 66.21        77
REMARK   3      66.21 - 74.76        45
REMARK   3      74.76 - 83.30        18
REMARK   3      83.30 - 91.85         1
REMARK   3      91.85 - 100.40        1
REMARK   3  
REMARK   3
HELIX    1   1 ASP A 1583  GLN A 1598  1                                  16
HELIX    2   2 LEU A 1629  ASN A 1635  1                                   7
HELIX    3   3 PRO A 1640  LEU A 1660  1                                  21
HELIX    4   4 PRO A 1711  ASP A 1716  1                                   6
HELIX    5   5 GLU A 1721  TYR A 1736  1                                  16
HELIX    6   6 ASN A 1748  ASN A 1757  1                                  10
HELIX    7   7 LEU A 1769  CYS A 1778  1                                  10
HELIX    8   8 PHE A 1789  THR A 1801  1                                  13
HELIX    9   9 ARG A 1540  TRP A 1542  1                                   3
HELIX   10  10 ALA A 1669  ASN A 1671  1                                   3
HELIX   11  11 VAL A 1706  TRP A 1708  1                                   3
HELIX   12  12 ARG A 1783  GLU A 1785  1                                   3
SHEET    1   A 1 ARG A1689  GLU A1690  0
CRYST1   81.059   55.513   60.637  90.00  90.00  90.00 P 21 21 2
SCALE1      0.012337  0.000000  0.000000        0.00000
SCALE2      0.000000  0.018014  0.000000        0.00000
SCALE3      0.000000  0.000000  0.016492        0.00000
ATOM      1  N   SER A1532      19.871  26.824  34.696  1.00 51.78           N
ATOM      2  CA  SER A1532      20.911  26.324  35.591  1.00 52.04           C
ATOM      3  C   SER A1532      22.313  26.872  35.268  1.00 53.89           C
ATOM      4  O   SER A1532      23.080  27.179  36.180  1.00 56.77           O
ATOM      5  CB  SER A1532      20.937  24.802  35.561  1.00 54.35           C
ATOM      6  OG  SER A1532      22.018  24.305  36.328  1.00 59.50           O
ATOM      7  N   LYS A1533      22.653  26.978  33.982  1.00 55.07           N
ATOM      8  CA  LYS A1533      23.924  27.537  33.531  1.00 52.88           C
ATOM      9  C   LYS A1533      23.716  28.960  33.021  1.00 43.89           C
ATOM     10  O   LYS A1533      22.587  29.399  32.790  1.00 43.69           O
ATOM     11  CB  LYS A1533      24.547  26.666  32.431  1.00 49.40           C
ATOM     12  CG  LYS A1533      25.720  25.796  32.880  1.00 52.30           C
ATOM     13  CD  LYS A1533      25.269  24.629  33.743  1.00 55.71           C
ATOM     14  CE  LYS A1533      26.426  23.689  34.049  1.00 57.89           C
ATOM     15  NZ  LYS A1533      26.940  23.043  32.808  1.00 58.64           N
ATOM     16  N   GLU A1534      24.826  29.688  32.844  1.00 44.99           N
ATOM     17  CA  GLU A1534      24.746  31.074  32.375  1.00 43.39           C
ATOM     18  C   GLU A1534      25.888  31.459  31.439  1.00 42.20           C
ATOM     19  O   GLU A1534      27.036  31.036  31.638  1.00 42.31           O
ATOM     20  CB  GLU A1534      24.712  32.058  33.562  1.00 48.47           C
ATOM     21  CG  GLU A1534      26.006  32.136  34.374  1.00 46.89           C
ATOM     22  CD  GLU A1534      25.839  32.903  35.688  1.00 51.10           C
ATOM     23  OE1 GLU A1534      26.335  34.052  35.788  1.00 44.02           O
ATOM     24  OE2 GLU A1534      25.210  32.348  36.619  1.00 48.09           O
ATOM     25  N   PRO A1535      25.600  32.280  30.432  1.00 41.82           N
ATOM     26  CA  PRO A1535      26.650  32.736  29.509  1.00 36.98           C
ATOM     27  C   PRO A1535      27.698  33.579  30.218  1.00 41.00           C
ATOM     28  O   PRO A1535      27.377  34.528  30.936  1.00 42.54           O
ATOM     29  CB  PRO A1535      25.877  33.566  28.477  1.00 37.79           C
ATOM     30  CG  PRO A1535      24.430  33.123  28.609  1.00 42.47           C
ATOM     31  CD  PRO A1535      24.264  32.782  30.059  1.00 42.70           C
ATOM     32  N   ARG A1536      28.961  33.241  29.983  1.00 37.78           N
ATOM     33  CA  ARG A1536      30.087  33.992  30.528  1.00 42.38           C
ATOM     34  C   ARG A1536      30.321  35.271  29.722  1.00 40.65           C
ATOM     35  O   ARG A1536      30.404  35.232  28.490  1.00 35.15           O
ATOM     36  CB  ARG A1536      31.333  33.108  30.516  1.00 39.80           C
ATOM     37  CG  ARG A1536      32.645  33.827  30.736  1.00 41.59           C
ATOM     38  CD  ARG A1536      33.778  32.909  30.323  1.00 46.08           C
ATOM     39  NE  ARG A1536      35.031  33.627  30.132  1.00 48.26           N
ATOM     40  CZ  ARG A1536      35.985  33.251  29.291  1.00 55.18           C
ATOM     41  NH1 ARG A1536      35.854  32.170  28.535  1.00 54.45           N
ATOM     42  NH2 ARG A1536      37.092  33.984  29.197  1.00 50.51           N
ATOM     43  N   GLU A1537      30.416  36.409  30.411  1.00 39.08           N
ATOM     44  CA  GLU A1537      30.614  37.685  29.727  1.00 39.65           C
ATOM     45  C   GLU A1537      32.079  37.878  29.345  1.00 38.96           C
ATOM     46  O   GLU A1537      32.986  37.567  30.119  1.00 36.78           O
ATOM     47  CB  GLU A1537      30.144  38.847  30.605  1.00 43.73           C
ATOM     48  CG  GLU A1537      30.345  40.245  29.985  1.00 39.27           C
ATOM     49  CD  GLU A1537      29.224  40.673  29.029  1.00 45.43           C
ATOM     50  OE1 GLU A1537      28.177  39.982  28.940  1.00 41.94           O
ATOM     51  OE2 GLU A1537      29.392  41.720  28.364  1.00 43.50           O
ATOM     52  N   LEU A1538      32.307  38.407  28.145  1.00 33.53           N
ATOM     53  CA  LEU A1538      33.645  38.581  27.606  1.00 37.47           C
ATOM     54  C   LEU A1538      33.909  40.058  27.351  1.00 39.02           C
ATOM     55  O   LEU A1538      33.021  40.781  26.892  1.00 40.04           O
ATOM     56  CB  LEU A1538      33.806  37.789  26.302  1.00 39.26           C
ATOM     57  CG  LEU A1538      33.379  36.319  26.291  1.00 34.22           C
ATOM     58  CD1 LEU A1538      33.247  35.841  24.835  1.00 32.64           C
ATOM     59  CD2 LEU A1538      34.385  35.465  27.044  1.00 38.13           C
ATOM     60  N   ASN A1539      35.128  40.509  27.650  1.00 39.31           N
ATOM     61  CA  ASN A1539      35.486  41.899  27.387  1.00 37.31           C
ATOM     62  C   ASN A1539      35.426  42.177  25.893  1.00 38.44           C
ATOM     63  O   ASN A1539      35.943  41.399  25.086  1.00 36.89           O
ATOM     64  CB  ASN A1539      36.891  42.210  27.905  1.00 42.99           C
ATOM     65  CG  ASN A1539      36.991  42.160  29.414  1.00 48.56           C
ATOM     66  OD1 ASN A1539      36.170  41.533  30.085  1.00 49.71           O
ATOM     67  ND2 ASN A1539      38.009  42.817  29.957  1.00 40.56           N
ATOM     68  N   ARG A1540      34.824  43.310  25.524  1.00 37.51           N
ATOM     69  CA  ARG A1540      34.636  43.607  24.105  1.00 38.58           C
ATOM     70  C   ARG A1540      35.961  43.747  23.367  1.00 37.04           C
ATOM     71  O   ARG A1540      36.026  43.519  22.154  1.00 36.55           O
ATOM     72  CB  ARG A1540      33.807  44.878  23.941  1.00 38.93           C
ATOM     73  CG  ARG A1540      33.667  45.376  22.508  1.00 38.95           C
ATOM     74  CD  ARG A1540      32.726  46.567  22.451  1.00 41.00           C
ATOM     75  NE  ARG A1540      31.431  46.272  23.057  1.00 40.09           N
ATOM     76  CZ  ARG A1540      30.408  45.727  22.409  1.00 42.13           C
ATOM     77  NH1 ARG A1540      30.514  45.336  21.149  1.00 43.08           N
ATOM     78  NH2 ARG A1540      29.254  45.557  23.045  1.00 41.64           N
ATOM     79  N   GLU A1541      37.029  44.116  24.067  1.00 39.57           N
ATOM     80  CA  GLU A1541      38.273  44.367  23.357  1.00 37.06           C
ATOM     81  C   GLU A1541      39.049  43.087  23.065  1.00 33.86           C
ATOM     82  O   GLU A1541      40.076  43.150  22.386  1.00 36.70           O
ATOM     83  CB  GLU A1541      39.130  45.361  24.147  1.00 44.16           C
ATOM     84  CG  GLU A1541      39.776  44.794  25.403  1.00 46.68           C
ATOM     85  CD  GLU A1541      38.836  44.684  26.603  1.00 50.36           C
ATOM     86  OE1 GLU A1541      37.638  45.052  26.515  1.00 45.66           O
ATOM     87  OE2 GLU A1541      39.313  44.213  27.658  1.00 57.29           O
ATOM     88  N   TRP A1542      38.596  41.937  23.561  1.00 32.77           N
ATOM     89  CA  TRP A1542      39.214  40.668  23.195  1.00 37.63           C
ATOM     90  C   TRP A1542      38.814  40.195  21.804  1.00 34.00           C
ATOM     91  O   TRP A1542      39.466  39.292  21.259  1.00 32.04           O
ATOM     92  CB  TRP A1542      38.846  39.577  24.199  1.00 40.59           C
ATOM     93  CG  TRP A1542      39.312  39.817  25.593  1.00 39.09           C
ATOM     94  CD1 TRP A1542      40.231  40.730  26.008  1.00 39.77           C
ATOM     95  CD2 TRP A1542      38.869  39.128  26.765  1.00 42.27           C
ATOM     96  NE1 TRP A1542      40.393  40.651  27.370  1.00 41.18           N
ATOM     97  CE2 TRP A1542      39.572  39.671  27.859  1.00 43.50           C
ATOM     98  CE3 TRP A1542      37.948  38.098  26.997  1.00 42.83           C
ATOM     99  CZ2 TRP A1542      39.377  39.229  29.169  1.00 44.57           C
ATOM    100  CZ3 TRP A1542      37.759  37.653  28.299  1.00 44.47           C
ATOM    101  CH2 TRP A1542      38.470  38.224  29.369  1.00 43.97           C
ATOM    102  N   LEU A1543      37.770  40.774  21.215  1.00 27.62           N
ATOM    103  CA  LEU A1543      37.172  40.255  19.990  1.00 28.24           C
ATOM    104  C   LEU A1543      37.511  41.159  18.818  1.00 31.32           C
ATOM    105  O   LEU A1543      37.409  42.383  18.925  1.00 30.72           O
ATOM    106  CB  LEU A1543      35.648  40.136  20.118  1.00 29.14           C
ATOM    107  CG  LEU A1543      34.870  39.413  19.008  1.00 28.02           C
ATOM    108  CD1 LEU A1543      35.096  37.904  19.123  1.00 32.04           C
ATOM    109  CD2 LEU A1543      33.379  39.742  19.039  1.00 29.94           C
ATOM    110  N   ILE A1544      37.905  40.548  17.703  1.00 28.41           N
ATOM    111  CA  ILE A1544      38.081  41.237  16.432  1.00 29.93           C
ATOM    112  C   ILE A1544      37.178  40.546  15.422  1.00 31.51           C
ATOM    113  O   ILE A1544      37.353  39.353  15.145  1.00 31.25           O
ATOM    114  CB  ILE A1544      39.546  41.216  15.964  1.00 31.33           C
ATOM    115  CG1 ILE A1544      40.463  41.798  17.044  1.00 33.80           C
ATOM    116  CG2 ILE A1544      39.713  42.008  14.667  1.00 33.26           C
ATOM    117  CD1 ILE A1544      41.925  41.430  16.847  1.00 34.52           C
ATOM    118  N   VAL A1545      36.220  41.292  14.881  1.00 25.04           N
ATOM    119  CA  VAL A1545      35.297  40.791  13.867  1.00 31.18           C
ATOM    120  C   VAL A1545      35.988  40.851  12.514  1.00 29.62           C
ATOM    121  O   VAL A1545      36.568  41.880  12.157  1.00 28.40           O
ATOM    122  CB  VAL A1545      34.003  41.626  13.872  1.00 30.95           C
ATOM    123  CG1 VAL A1545      33.007  41.154  12.802  1.00 29.29           C
ATOM    124  CG2 VAL A1545      33.376  41.619  15.260  1.00 31.45           C
ATOM    125  N   LEU A1546      35.922  39.761  11.746  1.00 24.65           N
ATOM    126  CA  LEU A1546      36.731  39.655  10.542  1.00 29.19           C
ATOM    127  C   LEU A1546      35.926  39.665   9.245  1.00 32.60           C
ATOM    128  O   LEU A1546      36.253  40.436   8.337  1.00 30.32           O
ATOM    129  CB  LEU A1546      37.619  38.390  10.612  1.00 27.75           C
ATOM    130  CG  LEU A1546      38.609  38.331  11.787  1.00 27.23           C
ATOM    131  CD1 LEU A1546      39.435  37.032  11.779  1.00 27.10           C
ATOM    132  CD2 LEU A1546      39.531  39.545  11.797  1.00 27.43           C
ATOM    133  N   SER A1547      34.888  38.838   9.113  1.00 29.28           N
ATOM    134  CA  SER A1547      34.258  38.643   7.804  1.00 29.84           C
ATOM    135  C   SER A1547      32.938  37.900   7.971  1.00 29.65           C
ATOM    136  O   SER A1547      32.718  37.196   8.965  1.00 32.48           O
ATOM    137  CB  SER A1547      35.170  37.858   6.860  1.00 29.15           C
ATOM    138  OG  SER A1547      35.152  36.493   7.227  1.00 35.43           O
ATOM    139  N   GLU A1548      32.080  38.037   6.965  1.00 27.14           N
ATOM    140  CA  GLU A1548      30.734  37.483   7.027  1.00 26.28           C
ATOM    141  C   GLU A1548      30.732  35.980   6.766  1.00 26.89           C
ATOM    142  O   GLU A1548      31.305  35.509   5.775  1.00 27.45           O
ATOM    143  CB  GLU A1548      29.849  38.189   6.006  1.00 29.87           C
ATOM    144  CG  GLU A1548      28.457  37.615   5.867  1.00 33.96           C
ATOM    145  CD  GLU A1548      27.650  38.362   4.807  1.00 36.19           C
ATOM    146  OE1 GLU A1548      27.788  39.608   4.725  1.00 32.09           O
ATOM    147  OE2 GLU A1548      26.900  37.702   4.052  1.00 34.01           O
ATOM    148  N   LEU A1549      30.078  35.228   7.647  1.00 26.57           N
ATOM    149  CA  LEU A1549      29.844  33.801   7.430  1.00 27.77           C
ATOM    150  C   LEU A1549      28.460  33.502   6.863  1.00 29.11           C
ATOM    151  O   LEU A1549      28.310  32.606   6.027  1.00 27.49           O
ATOM    152  CB  LEU A1549      30.012  33.020   8.739  1.00 22.89           C
ATOM    153  CG  LEU A1549      31.425  32.828   9.288  1.00 26.04           C
ATOM    154  CD1 LEU A1549      31.370  32.126  10.636  1.00 26.03           C
ATOM    155  CD2 LEU A1549      32.301  32.055   8.287  1.00 25.07           C
ATOM    156  N   GLY A1550      27.441  34.221   7.307  1.00 26.59           N
ATOM    157  CA  GLY A1550      26.095  33.990   6.833  1.00 25.46           C
ATOM    158  C   GLY A1550      25.165  35.094   7.288  1.00 28.09           C
ATOM    159  O   GLY A1550      25.265  35.563   8.426  1.00 26.64           O
ATOM    160  N   GLN A1551      24.289  35.542   6.395  1.00 27.28           N
ATOM    161  CA  GLN A1551      23.320  36.580   6.701  1.00 29.03           C
ATOM    162  C   GLN A1551      21.919  36.054   6.430  1.00 33.73           C
ATOM    163  O   GLN A1551      21.699  35.284   5.489  1.00 31.42           O
ATOM    164  CB  GLN A1551      23.563  37.851   5.880  1.00 29.53           C
ATOM    165  CG  GLN A1551      22.637  38.977   6.283  1.00 38.87           C
ATOM    166  CD  GLN A1551      22.823  40.236   5.472  1.00 41.52           C
ATOM    167  OE1 GLN A1551      21.892  41.032   5.337  1.00 45.69           O
ATOM    168  NE2 GLN A1551      24.021  40.429   4.923  1.00 38.47           N
ATOM    169  N   GLY A1552      20.980  36.463   7.266  1.00 35.39           N
ATOM    170  CA  GLY A1552      19.596  36.100   7.048  1.00 41.50           C
ATOM    171  C   GLY A1552      18.670  37.104   7.690  1.00 42.47           C
ATOM    172  O   GLY A1552      19.114  38.169   8.132  1.00 41.93           O
ATOM    173  N   ALA A1553      17.379  36.782   7.731  1.00 41.34           N
ATOM    174  CA  ALA A1553      16.443  37.630   8.454  1.00 46.50           C
ATOM    175  C   ALA A1553      16.743  37.618   9.941  1.00 47.80           C
ATOM    176  O   ALA A1553      16.507  38.618  10.627  1.00 47.54           O
ATOM    177  CB  ALA A1553      15.008  37.171   8.199  1.00 44.63           C
ATOM    178  N   PHE A1554      17.268  36.494  10.442  1.00 50.03           N
ATOM    179  CA  PHE A1554      17.620  36.372  11.854  1.00 48.35           C
ATOM    180  C   PHE A1554      18.620  37.445  12.267  1.00 46.87           C
ATOM    181  O   PHE A1554      18.542  37.981  13.377  1.00 51.24           O
ATOM    182  CB  PHE A1554      18.193  34.974  12.127  1.00 50.79           C
ATOM    183  CG  PHE A1554      19.581  34.770  11.564  1.00 45.96           C
ATOM    184  CD1 PHE A1554      19.764  34.429  10.236  1.00 43.84           C
ATOM    185  CD2 PHE A1554      20.696  34.943  12.361  1.00 41.39           C
ATOM    186  CE1 PHE A1554      21.030  34.260   9.717  1.00 36.30           C
ATOM    187  CE2 PHE A1554      21.964  34.776  11.849  1.00 35.03           C
ATOM    188  CZ  PHE A1554      22.133  34.431  10.531  1.00 35.87           C
ATOM    189  N   GLY A1555      19.553  37.771  11.390  1.00 43.01           N
ATOM    190  CA  GLY A1555      20.667  38.635  11.717  1.00 41.80           C
ATOM    191  C   GLY A1555      21.875  38.321  10.835  1.00 38.10           C
ATOM    192  O   GLY A1555      21.743  38.129   9.626  1.00 30.11           O
ATOM    193  N   ILE A1556      23.045  38.277  11.466  1.00 33.97           N
ATOM    194  CA  ILE A1556      24.301  38.167  10.732  1.00 29.46           C
ATOM    195  C   ILE A1556      25.306  37.420  11.609  1.00 29.68           C
ATOM    196  O   ILE A1556      25.432  37.698  12.804  1.00 32.49           O
ATOM    197  CB  ILE A1556      24.811  39.564  10.330  1.00 29.30           C
ATOM    198  CG1 ILE A1556      26.163  39.488   9.645  1.00 31.05           C
ATOM    199  CG2 ILE A1556      24.883  40.470  11.548  1.00 39.67           C
ATOM    200  CD1 ILE A1556      26.148  38.765   8.348  1.00 31.30           C
ATOM    201  N   VAL A1557      25.977  36.429  11.036  1.00 26.65           N
ATOM    202  CA  VAL A1557      27.019  35.673  11.731  1.00 28.03           C
ATOM    203  C   VAL A1557      28.345  36.011  11.066  1.00 24.70           C
ATOM    204  O   VAL A1557      28.477  35.893   9.842  1.00 24.33           O
ATOM    205  CB  VAL A1557      26.760  34.152  11.695  1.00 22.41           C
ATOM    206  CG1 VAL A1557      27.935  33.394  12.330  1.00 26.27           C
ATOM    207  CG2 VAL A1557      25.455  33.792  12.391  1.00 26.35           C
ATOM    208  N   TYR A1558      29.318  36.433  11.863  1.00 27.06           N
ATOM    209  CA  TYR A1558      30.633  36.804  11.367  1.00 23.69           C
ATOM    210  C   TYR A1558      31.674  35.804  11.841  1.00 27.43           C
ATOM    211  O   TYR A1558      31.551  35.231  12.925  1.00 24.51           O
ATOM    212  CB  TYR A1558      31.070  38.173  11.875  1.00 24.81           C
ATOM    213  CG  TYR A1558      30.250  39.371  11.479  1.00 26.10           C
ATOM    214  CD1 TYR A1558      30.554  40.091  10.331  1.00 28.54           C
ATOM    215  CD2 TYR A1558      29.230  39.834  12.292  1.00 28.57           C
ATOM    216  CE1 TYR A1558      29.830  41.223   9.978  1.00 29.45           C
ATOM    217  CE2 TYR A1558      28.502  40.971  11.951  1.00 31.23           C
ATOM    218  CZ  TYR A1558      28.817  41.656  10.790  1.00 34.33           C
ATOM    219  OH  TYR A1558      28.112  42.777  10.430  1.00 41.06           O
ATOM    220  N   GLU A1559      32.710  35.616  11.029  1.00 23.99           N
ATOM    221  CA  GLU A1559      33.937  35.008  11.519  1.00 25.83           C
ATOM    222  C   GLU A1559      34.745  36.067  12.266  1.00 28.12           C
ATOM    223  O   GLU A1559      34.772  37.240  11.868  1.00 21.92           O
ATOM    224  CB  GLU A1559      34.742  34.426  10.354  1.00 30.96           C
ATOM    225  CG  GLU A1559      36.086  33.885  10.749  1.00 33.80           C
ATOM    226  CD  GLU A1559      36.877  33.422   9.552  1.00 46.06           C
ATOM    227  OE1 GLU A1559      36.274  32.745   8.677  1.00 45.59           O
ATOM    228  OE2 GLU A1559      38.094  33.754   9.479  1.00 49.19           O
ATOM    229  N   ALA A1560      35.380  35.658  13.368  1.00 25.99           N
ATOM    230  CA  ALA A1560      36.071  36.591  14.258  1.00 30.71           C
ATOM    231  C   ALA A1560      37.220  35.873  14.965  1.00 28.35           C
ATOM    232  O   ALA A1560      37.420  34.666  14.806  1.00 26.69           O
ATOM    233  CB  ALA A1560      35.094  37.190  15.279  1.00 27.53           C
ATOM    234  N   SER A1561      37.972  36.618  15.768  1.00 22.63           N
ATOM    235  CA  SER A1561      38.975  36.002  16.625  1.00 28.46           C
ATOM    236  C   SER A1561      38.882  36.558  18.043  1.00 26.05           C
ATOM    237  O   SER A1561      38.552  37.726  18.252  1.00 28.87           O
ATOM    238  CB  SER A1561      40.399  36.192  16.059  1.00 31.60           C
ATOM    239  OG  SER A1561      41.021  37.372  16.544  1.00 33.20           O
ATOM    240  N   LEU A1562      39.192  35.704  19.014  1.00 25.90           N
ATOM    241  CA  LEU A1562      39.136  36.038  20.434  1.00 26.87           C
ATOM    242  C   LEU A1562      40.532  35.903  21.024  1.00 31.39           C
ATOM    243  O   LEU A1562      41.115  34.810  21.005  1.00 29.69           O
ATOM    244  CB  LEU A1562      38.165  35.117  21.165  1.00 28.33           C
ATOM    245  CG  LEU A1562      37.795  35.468  22.604  1.00 32.89           C
ATOM    246  CD1 LEU A1562      37.003  36.748  22.620  1.00 25.49           C
ATOM    247  CD2 LEU A1562      37.003  34.334  23.231  1.00 28.20           C
ATOM    248  N   SER A1563      41.061  36.999  21.557  1.00 30.74           N
ATOM    249  CA  SER A1563      42.415  37.019  22.124  1.00 35.37           C
ATOM    250  C   SER A1563      42.307  37.308  23.613  1.00 38.10           C
ATOM    251  O   SER A1563      42.438  38.452  24.053  1.00 36.31           O
ATOM    252  CB  SER A1563      43.290  38.029  21.435  1.00 34.02           C
ATOM    253  OG  SER A1563      43.342  37.784  20.044  1.00 38.03           O
ATOM    254  N   GLU A1564      42.060  36.270  24.384  1.00 35.87           N
ATOM    255  CA  GLU A1564      42.054  36.419  25.824  1.00 44.63           C
ATOM    256  C   GLU A1564      43.490  36.540  26.318  1.00 49.87           C
ATOM    257  O   GLU A1564      44.343  35.736  25.922  1.00 50.75           O
ATOM    258  CB  GLU A1564      41.363  35.235  26.475  1.00 46.94           C
ATOM    259  CG  GLU A1564      41.290  35.336  27.973  1.00 52.19           C
ATOM    260  CD  GLU A1564      40.123  34.557  28.535  1.00 55.93           C
ATOM    261  OE1 GLU A1564      39.321  34.032  27.729  1.00 57.33           O
ATOM    262  OE2 GLU A1564      40.007  34.473  29.776  1.00 57.69           O
ATOM    263  N   PRO A1565      43.793  37.525  27.162  1.00 53.62           N
ATOM    264  CA  PRO A1565      45.180  37.737  27.600  1.00 53.62           C
ATOM    265  C   PRO A1565      45.789  36.482  28.206  1.00 54.56           C
ATOM    266  O   PRO A1565      45.141  35.762  28.968  1.00 59.68           O
ATOM    267  CB  PRO A1565      45.049  38.855  28.638  1.00 57.49           C
ATOM    268  CG  PRO A1565      43.810  39.601  28.215  1.00 56.41           C
ATOM    269  CD  PRO A1565      42.878  38.558  27.673  1.00 49.77           C
ATOM    270  N   LYS A1566      47.044  36.219  27.832  1.00 57.91           N
ATOM    271  CA  LYS A1566      47.859  35.074  28.239  1.00 59.57           C
ATOM    272  C   LYS A1566      47.387  33.754  27.630  1.00 59.81           C
ATOM    273  O   LYS A1566      48.008  32.716  27.890  1.00 60.94           O
ATOM    274  CB  LYS A1566      47.933  34.917  29.767  1.00 62.03           C
ATOM    275  CG  LYS A1566      48.579  36.089  30.498  1.00 60.79           C
ATOM    276  CD  LYS A1566      50.084  36.093  30.292  1.00 65.42           C
ATOM    277  CE  LYS A1566      50.796  36.984  31.304  1.00 67.14           C
ATOM    278  NZ  LYS A1566      52.276  36.792  31.253  1.00 67.10           N
ATOM    279  N   ALA A1567      46.321  33.753  26.836  1.00 54.56           N
ATOM    280  CA  ALA A1567      45.828  32.583  26.127  1.00 47.27           C
ATOM    281  C   ALA A1567      46.107  32.715  24.634  1.00 46.14           C
ATOM    282  O   ALA A1567      46.261  33.826  24.117  1.00 45.46           O
ATOM    283  CB  ALA A1567      44.318  32.411  26.360  1.00 50.80           C
ATOM    284  N   PRO A1568      46.179  31.609  23.901  1.00 40.34           N
ATOM    285  CA  PRO A1568      46.363  31.718  22.449  1.00 39.47           C
ATOM    286  C   PRO A1568      45.131  32.309  21.779  1.00 37.89           C
ATOM    287  O   PRO A1568      44.007  32.180  22.265  1.00 36.90           O
ATOM    288  CB  PRO A1568      46.596  30.270  22.011  1.00 41.82           C
ATOM    289  CG  PRO A1568      45.854  29.465  23.043  1.00 48.18           C
ATOM    290  CD  PRO A1568      46.081  30.206  24.339  1.00 43.54           C
ATOM    291  N   GLU A1569      45.360  32.989  20.661  1.00 31.09           N
ATOM    292  CA  GLU A1569      44.266  33.511  19.854  1.00 31.10           C
ATOM    293  C   GLU A1569      43.522  32.366  19.160  1.00 34.97           C
ATOM    294  O   GLU A1569      44.140  31.452  18.605  1.00 35.43           O
ATOM    295  CB  GLU A1569      44.822  34.497  18.820  1.00 30.89           C
ATOM    296  CG  GLU A1569      43.784  35.119  17.894  1.00 29.88           C
ATOM    297  CD  GLU A1569      44.389  36.072  16.874  1.00 35.96           C
ATOM    298  OE1 GLU A1569      45.643  36.213  16.836  1.00 33.47           O
ATOM    299  OE2 GLU A1569      43.605  36.685  16.105  1.00 34.04           O
ATOM    300  N   ILE A1570      42.185  32.409  19.188  1.00 30.60           N
ATOM    301  CA  ILE A1570      41.371  31.368  18.566  1.00 31.87           C
ATOM    302  C   ILE A1570      40.361  31.992  17.614  1.00 33.71           C
ATOM    303  O   ILE A1570      39.860  33.097  17.847  1.00 29.57           O
ATOM    304  CB  ILE A1570      40.633  30.485  19.605  1.00 36.89           C
ATOM    305  CG1 ILE A1570      39.730  31.332  20.506  1.00 33.05           C
ATOM    306  CG2 ILE A1570      41.623  29.678  20.440  1.00 36.00           C
ATOM    307  CD1 ILE A1570      38.929  30.502  21.500  1.00 36.97           C
ATOM    308  N   GLN A1571      40.042  31.256  16.545  1.00 26.70           N
ATOM    309  CA  GLN A1571      38.933  31.624  15.677  1.00 29.61           C
ATOM    310  C   GLN A1571      37.600  31.331  16.362  1.00 27.27           C
ATOM    311  O   GLN A1571      37.439  30.295  17.014  1.00 26.74           O
ATOM    312  CB  GLN A1571      39.010  30.843  14.359  1.00 31.47           C
ATOM    313  CG  GLN A1571      39.777  31.515  13.260  1.00 33.34           C
ATOM    314  CD  GLN A1571      39.744  30.727  11.958  1.00 33.97           C
ATOM    315  OE1 GLN A1571      40.307  29.630  11.859  1.00 37.07           O
ATOM    316  NE2 GLN A1571      39.087  31.286  10.953  1.00 34.09           N
ATOM    317  N   VAL A1572      36.637  32.246  16.210  1.00 25.41           N
ATOM    318  CA  VAL A1572      35.275  32.046  16.702  1.00 23.00           C
ATOM    319  C   VAL A1572      34.296  32.569  15.658  1.00 24.42           C
ATOM    320  O   VAL A1572      34.677  33.149  14.639  1.00 24.41           O
ATOM    321  CB  VAL A1572      35.005  32.740  18.063  1.00 26.38           C
ATOM    322  CG1 VAL A1572      36.027  32.335  19.116  1.00 25.48           C
ATOM    323  CG2 VAL A1572      34.996  34.245  17.891  1.00 29.44           C
ATOM    324  N   ALA A1573      33.016  32.336  15.922  1.00 24.88           N
ATOM    325  CA  ALA A1573      31.924  32.931  15.173  1.00 25.95           C
ATOM    326  C   ALA A1573      31.168  33.866  16.102  1.00 27.63           C
ATOM    327  O   ALA A1573      30.902  33.514  17.254  1.00 30.65           O
ATOM    328  CB  ALA A1573      30.982  31.861  14.615  1.00 25.22           C
ATOM    329  N   ALA A1574      30.832  35.056  15.605  1.00 26.48           N
ATOM    330  CA  ALA A1574      30.095  36.058  16.373  1.00 30.82           C
ATOM    331  C   ALA A1574      28.751  36.341  15.700  1.00 29.70           C
ATOM    332  O   ALA A1574      28.704  36.764  14.541  1.00 26.57           O
ATOM    333  CB  ALA A1574      30.918  37.342  16.510  1.00 29.75           C
ATOM    334  N   LYS A1575      27.663  36.109  16.427  1.00 29.73           N
ATOM    335  CA  LYS A1575      26.310  36.309  15.918  1.00 27.41           C
ATOM    336  C   LYS A1575      25.771  37.620  16.477  1.00 30.55           C
ATOM    337  O   LYS A1575      25.875  37.867  17.682  1.00 30.37           O
ATOM    338  CB  LYS A1575      25.418  35.131  16.328  1.00 29.86           C
ATOM    339  CG  LYS A1575      23.964  35.156  15.856  1.00 29.28           C
ATOM    340  CD  LYS A1575      23.295  33.818  16.215  1.00 34.33           C
ATOM    341  CE  LYS A1575      22.022  33.522  15.385  1.00 34.60           C
ATOM    342  NZ  LYS A1575      20.774  34.181  15.910  1.00 36.71           N
ATOM    343  N   SER A1576      25.211  38.464  15.613  1.00 33.92           N
ATOM    344  CA  SER A1576      24.671  39.738  16.075  1.00 37.08           C
ATOM    345  C   SER A1576      23.348  40.023  15.366  1.00 38.96           C
ATOM    346  O   SER A1576      22.827  39.207  14.596  1.00 38.58           O
ATOM    347  CB  SER A1576      25.682  40.876  15.871  1.00 35.52           C
ATOM    348  OG  SER A1576      25.721  41.288  14.515  1.00 44.19           O
ATOM    349  N   LEU A1577      22.816  41.211  15.628  1.00 40.95           N
ATOM    350  CA  LEU A1577      21.514  41.635  15.143  1.00 42.19           C
ATOM    351  C   LEU A1577      21.642  42.449  13.865  1.00 44.33           C
ATOM    352  O   LEU A1577      22.677  43.061  13.592  1.00 48.36           O
ATOM    353  CB  LEU A1577      20.796  42.468  16.202  1.00 40.21           C
ATOM    354  CG  LEU A1577      20.371  41.708  17.454  1.00 40.27           C
ATOM    355  CD1 LEU A1577      19.681  42.642  18.418  1.00 46.71           C
ATOM    356  CD2 LEU A1577      19.461  40.551  17.074  1.00 46.26           C
ATOM    357  N   ARG A1578      20.567  42.445  13.082  1.00 48.36           N
ATOM    358  CA  ARG A1578      20.444  43.375  11.972  1.00 54.19           C
ATOM    359  C   ARG A1578      20.689  44.797  12.461  1.00 56.90           C
ATOM    360  O   ARG A1578      20.395  45.139  13.613  1.00 56.85           O
ATOM    361  CB  ARG A1578      19.044  43.270  11.357  1.00 55.43           C
ATOM    362  CG  ARG A1578      18.429  41.870  11.411  1.00 50.23           C
ATOM    363  CD  ARG A1578      18.640  41.159  10.091  1.00 54.37           C
ATOM    364  NE  ARG A1578      18.288  42.074   9.019  1.00 54.01           N
ATOM    365  CZ  ARG A1578      18.742  42.005   7.778  1.00 57.29           C
ATOM    366  NH1 ARG A1578      19.516  41.007   7.370  1.00 53.79           N
ATOM    367  NH2 ARG A1578      18.432  42.976   6.931  1.00 57.28           N
ATOM    368  N   LYS A1579      21.238  45.633  11.576  1.00 60.91           N
ATOM    369  CA  LYS A1579      21.373  47.054  11.892  1.00 61.19           C
ATOM    370  C   LYS A1579      20.023  47.678  12.226  1.00 67.45           C
ATOM    371  O   LYS A1579      19.952  48.611  13.036  1.00 70.18           O
ATOM    372  CB  LYS A1579      22.028  47.792  10.724  1.00 62.81           C
ATOM    373  CG  LYS A1579      23.011  46.949   9.922  1.00 59.92           C
ATOM    374  CD  LYS A1579      24.368  46.825  10.604  1.00 59.05           C
ATOM    375  CE  LYS A1579      25.123  48.144  10.588  1.00 64.27           C
ATOM    376  NZ  LYS A1579      26.595  47.968  10.800  1.00 68.17           N
ATOM    377  N   ASP A1580      18.949  47.181  11.611  1.00 63.83           N
ATOM    378  CA  ASP A1580      17.581  47.563  11.962  1.00 72.22           C
ATOM    379  C   ASP A1580      17.221  46.926  13.298  1.00 73.71           C
ATOM    380  O   ASP A1580      16.797  45.770  13.360  1.00 73.82           O
ATOM    381  CB  ASP A1580      16.612  47.129  10.868  1.00 73.55           C
ATOM    382  CG  ASP A1580      16.552  48.114   9.716  1.00 81.41           C
ATOM    383  OD1 ASP A1580      16.159  49.281   9.949  1.00 80.14           O
ATOM    384  OD2 ASP A1580      16.903  47.726   8.578  1.00 81.70           O
ATOM    385  N   ALA A1581      17.382  47.684  14.376  1.00 72.89           N
ATOM    386  CA  ALA A1581      17.276  47.116  15.706  1.00 74.70           C
ATOM    387  C   ALA A1581      15.822  47.054  16.166  1.00 78.75           C
ATOM    388  O   ALA A1581      14.916  47.646  15.571  1.00 79.59           O
ATOM    389  CB  ALA A1581      18.109  47.926  16.702  1.00 69.70           C
ATOM    390  N   MET A1582      15.616  46.294  17.240  1.00 77.61           N
ATOM    391  CA  MET A1582      14.387  46.295  18.025  1.00 78.26           C
ATOM    392  C   MET A1582      14.658  45.523  19.311  1.00 74.61           C
ATOM    393  O   MET A1582      15.288  44.461  19.271  1.00 69.86           O
ATOM    394  CB  MET A1582      13.218  45.688  17.243  1.00 77.11           C
ATOM    395  CG  MET A1582      11.868  45.993  17.866  1.00 83.04           C
ATOM    396  SD  MET A1582      10.593  46.443  16.675  1.00100.40           S
ATOM    397  CE  MET A1582       9.347  47.113  17.775  1.00 83.49           C
ATOM    398  N   ASP A1583      14.211  46.049  20.456  1.00 77.10           N
ATOM    399  CA  ASP A1583      14.622  45.478  21.737  1.00 72.54           C
ATOM    400  C   ASP A1583      14.043  44.089  21.985  1.00 67.55           C
ATOM    401  O   ASP A1583      14.609  43.330  22.781  1.00 64.83           O
ATOM    402  CB  ASP A1583      14.253  46.415  22.893  1.00 74.58           C
ATOM    403  CG  ASP A1583      15.464  47.164  23.451  1.00 78.98           C
ATOM    404  OD1 ASP A1583      16.602  46.888  23.006  1.00 75.23           O
ATOM    405  OD2 ASP A1583      15.280  48.032  24.332  1.00 80.18           O
ATOM    406  N   ASN A1584      12.940  43.729  21.330  1.00 65.75           N
ATOM    407  CA  ASN A1584      12.480  42.351  21.432  1.00 68.03           C
ATOM    408  C   ASN A1584      13.416  41.395  20.705  1.00 63.46           C
ATOM    409  O   ASN A1584      13.459  40.210  21.049  1.00 60.48           O
ATOM    410  CB  ASN A1584      11.055  42.210  20.888  1.00 68.79           C
ATOM    411  CG  ASN A1584      11.012  42.112  19.374  1.00 70.99           C
ATOM    412  OD1 ASN A1584      11.512  42.988  18.665  1.00 72.54           O
ATOM    413  ND2 ASN A1584      10.420  41.032  18.870  1.00 62.65           N
ATOM    414  N   GLU A1585      14.171  41.885  19.717  1.00 63.86           N
ATOM    415  CA  GLU A1585      15.151  41.049  19.035  1.00 61.97           C
ATOM    416  C   GLU A1585      16.429  40.890  19.848  1.00 54.15           C
ATOM    417  O   GLU A1585      17.068  39.835  19.777  1.00 51.95           O
ATOM    418  CB  GLU A1585      15.463  41.624  17.653  1.00 62.53           C
ATOM    419  CG  GLU A1585      14.323  41.463  16.663  1.00 65.43           C
ATOM    420  CD  GLU A1585      14.177  42.655  15.738  1.00 74.33           C
ATOM    421  OE1 GLU A1585      15.088  43.509  15.712  1.00 78.33           O
ATOM    422  OE2 GLU A1585      13.146  42.743  15.039  1.00 77.99           O
ATOM    423  N   ARG A1586      16.814  41.913  20.620  1.00 54.46           N
ATOM    424  CA  ARG A1586      17.915  41.747  21.566  1.00 52.57           C
ATOM    425  C   ARG A1586      17.593  40.666  22.592  1.00 50.78           C
ATOM    426  O   ARG A1586      18.445  39.831  22.913  1.00 44.66           O
ATOM    427  CB  ARG A1586      18.228  43.077  22.261  1.00 49.13           C
ATOM    428  CG  ARG A1586      19.482  43.050  23.156  1.00 52.72           C
ATOM    429  CD  ARG A1586      19.639  44.328  24.001  1.00 54.58           C
ATOM    430  NE  ARG A1586      20.690  44.217  25.012  1.00 61.33           N
ATOM    431  CZ  ARG A1586      21.814  44.926  25.023  1.00 63.00           C
ATOM    432  NH1 ARG A1586      22.064  45.846  24.104  1.00 60.86           N
ATOM    433  NH2 ARG A1586      22.712  44.708  25.982  1.00 61.95           N
ATOM    434  N   GLU A1587      16.358  40.649  23.099  1.00 51.09           N
ATOM    435  CA  GLU A1587      15.986  39.671  24.119  1.00 51.76           C
ATOM    436  C   GLU A1587      15.944  38.251  23.560  1.00 46.30           C
ATOM    437  O   GLU A1587      16.299  37.296  24.259  1.00 44.57           O
ATOM    438  CB  GLU A1587      14.632  40.042  24.732  1.00 57.02           C
ATOM    439  CG  GLU A1587      14.712  40.485  26.188  1.00 58.48           C
ATOM    440  CD  GLU A1587      15.879  39.841  26.927  1.00 63.92           C
ATOM    441  OE1 GLU A1587      16.845  40.566  27.264  1.00 63.78           O
ATOM    442  OE2 GLU A1587      15.837  38.609  27.156  1.00 65.20           O
ATOM    443  N   GLU A1588      15.481  38.089  22.317  1.00 46.73           N
ATOM    444  CA  GLU A1588      15.473  36.767  21.698  1.00 46.68           C
ATOM    445  C   GLU A1588      16.889  36.240  21.528  1.00 43.31           C
ATOM    446  O   GLU A1588      17.145  35.041  21.706  1.00 40.40           O
ATOM    447  CB  GLU A1588      14.769  36.822  20.341  1.00 44.83           C
ATOM    448  CG  GLU A1588      13.271  37.105  20.412  1.00 59.97           C
ATOM    449  CD  GLU A1588      12.660  37.380  19.045  1.00 60.83           C
ATOM    450  OE1 GLU A1588      12.400  36.413  18.298  1.00 63.89           O
ATOM    451  OE2 GLU A1588      12.454  38.569  18.715  1.00 62.19           O
ATOM    452  N   LEU A1589      17.819  37.122  21.167  1.00 42.87           N
ATOM    453  CA  LEU A1589      19.201  36.700  21.006  1.00 39.22           C
ATOM    454  C   LEU A1589      19.789  36.276  22.344  1.00 38.22           C
ATOM    455  O   LEU A1589      20.459  35.241  22.436  1.00 35.13           O
ATOM    456  CB  LEU A1589      20.021  37.823  20.368  1.00 42.10           C
ATOM    457  CG  LEU A1589      21.502  37.505  20.159  1.00 35.32           C
ATOM    458  CD1 LEU A1589      21.666  36.248  19.336  1.00 32.43           C
ATOM    459  CD2 LEU A1589      22.234  38.673  19.505  1.00 34.24           C
ATOM    460  N   LEU A1590      19.513  37.046  23.402  1.00 39.24           N
ATOM    461  CA  LEU A1590      19.973  36.678  24.737  1.00 39.13           C
ATOM    462  C   LEU A1590      19.297  35.413  25.242  1.00 38.30           C
ATOM    463  O   LEU A1590      19.901  34.654  26.009  1.00 38.83           O
ATOM    464  CB  LEU A1590      19.729  37.824  25.711  1.00 44.50           C
ATOM    465  CG  LEU A1590      20.614  39.046  25.501  1.00 41.14           C
ATOM    466  CD1 LEU A1590      20.177  40.164  26.425  1.00 50.94           C
ATOM    467  CD2 LEU A1590      22.059  38.677  25.752  1.00 43.56           C
ATOM    468  N   GLU A1591      18.055  35.167  24.838  1.00 35.92           N
ATOM    469  CA  GLU A1591      17.436  33.897  25.187  1.00 39.91           C
ATOM    470  C   GLU A1591      18.098  32.746  24.438  1.00 39.40           C
ATOM    471  O   GLU A1591      18.335  31.681  25.017  1.00 38.58           O
ATOM    472  CB  GLU A1591      15.934  33.948  24.905  1.00 41.67           C
ATOM    473  CG  GLU A1591      15.189  32.690  25.311  1.00 50.29           C
ATOM    474  CD  GLU A1591      15.518  32.244  26.731  1.00 55.28           C
ATOM    475  OE1 GLU A1591      16.308  31.283  26.898  1.00 51.67           O
ATOM    476  OE2 GLU A1591      14.989  32.862  27.681  1.00 54.46           O
ATOM    477  N   GLU A1592      18.409  32.943  23.154  1.00 39.55           N
ATOM    478  CA  GLU A1592      19.157  31.936  22.404  1.00 36.42           C
ATOM    479  C   GLU A1592      20.444  31.559  23.130  1.00 37.60           C
ATOM    480  O   GLU A1592      20.757  30.372  23.293  1.00 36.76           O
ATOM    481  CB  GLU A1592      19.449  32.460  20.996  1.00 38.07           C
ATOM    482  CG  GLU A1592      20.185  31.499  20.058  1.00 34.72           C
ATOM    483  CD  GLU A1592      20.209  32.010  18.621  1.00 39.46           C
ATOM    484  OE1 GLU A1592      19.697  33.125  18.383  1.00 34.03           O
ATOM    485  OE2 GLU A1592      20.733  31.303  17.726  1.00 42.14           O
ATOM    486  N   ALA A1593      21.193  32.565  23.601  1.00 40.83           N
ATOM    487  CA  ALA A1593      22.450  32.306  24.307  1.00 34.81           C
ATOM    488  C   ALA A1593      22.225  31.490  25.573  1.00 36.68           C
ATOM    489  O   ALA A1593      22.980  30.551  25.859  1.00 33.06           O
ATOM    490  CB  ALA A1593      23.148  33.624  24.646  1.00 33.05           C
ATOM    491  N   LEU A1594      21.177  31.820  26.335  1.00 39.67           N
ATOM    492  CA  LEU A1594      20.914  31.101  27.580  1.00 41.42           C
ATOM    493  C   LEU A1594      20.589  29.637  27.316  1.00 40.24           C
ATOM    494  O   LEU A1594      21.051  28.748  28.048  1.00 37.57           O
ATOM    495  CB  LEU A1594      19.773  31.774  28.345  1.00 38.97           C
ATOM    496  CG  LEU A1594      19.458  31.139  29.700  1.00 39.47           C
ATOM    497  CD1 LEU A1594      20.649  31.268  30.653  1.00 47.01           C
ATOM    498  CD2 LEU A1594      18.212  31.762  30.303  1.00 47.15           C
ATOM    499  N   VAL A1595      19.786  29.366  26.284  1.00 36.38           N
ATOM    500  CA  VAL A1595      19.528  27.985  25.885  1.00 36.76           C
ATOM    501  C   VAL A1595      20.838  27.279  25.551  1.00 30.52           C
ATOM    502  O   VAL A1595      21.098  26.164  26.016  1.00 29.56           O
ATOM    503  CB  VAL A1595      18.546  27.937  24.698  1.00 35.78           C
ATOM    504  CG1 VAL A1595      18.417  26.513  24.184  1.00 33.07           C
ATOM    505  CG2 VAL A1595      17.175  28.524  25.083  1.00 32.74           C
ATOM    506  N   MET A1596      21.692  27.930  24.751  1.00 35.14           N
ATOM    507  CA  MET A1596      22.947  27.309  24.336  1.00 36.36           C
ATOM    508  C   MET A1596      23.904  27.100  25.506  1.00 35.16           C
ATOM    509  O   MET A1596      24.700  26.157  25.487  1.00 32.77           O
ATOM    510  CB  MET A1596      23.617  28.145  23.240  1.00 40.05           C
ATOM    511  CG  MET A1596      22.816  28.218  21.933  1.00 38.08           C
ATOM    512  SD  MET A1596      23.746  28.872  20.522  1.00 41.26           S
ATOM    513  CE  MET A1596      24.844  27.488  20.207  1.00 34.22           C
ATOM    514  N   ALA A1597      23.838  27.946  26.535  1.00 37.65           N
ATOM    515  CA  ALA A1597      24.730  27.785  27.678  1.00 37.33           C
ATOM    516  C   ALA A1597      24.431  26.526  28.488  1.00 36.13           C
ATOM    517  O   ALA A1597      25.285  26.088  29.262  1.00 43.09           O
ATOM    518  CB  ALA A1597      24.653  29.014  28.588  1.00 38.80           C
ATOM    519  N   GLN A1598      23.248  25.936  28.337  1.00 37.11           N
ATOM    520  CA  GLN A1598      22.955  24.681  29.020  1.00 37.57           C
ATOM    521  C   GLN A1598      23.603  23.479  28.342  1.00 39.25           C
ATOM    522  O   GLN A1598      23.734  22.429  28.978  1.00 39.59           O
ATOM    523  CB  GLN A1598      21.443  24.467  29.104  1.00 36.23           C
ATOM    524  CG  GLN A1598      20.649  25.736  29.396  1.00 38.81           C
ATOM    525  CD  GLN A1598      21.095  26.430  30.672  1.00 38.94           C
ATOM    526  OE1 GLN A1598      21.449  25.782  31.646  1.00 42.98           O
ATOM    527  NE2 GLN A1598      21.094  27.757  30.659  1.00 39.81           N
ATOM    528  N   MET A1599      24.012  23.611  27.078  1.00 42.58           N
ATOM    529  CA  MET A1599      24.553  22.500  26.300  1.00 36.44           C
ATOM    530  C   MET A1599      26.058  22.422  26.489  1.00 41.10           C
ATOM    531  O   MET A1599      26.752  23.437  26.394  1.00 46.40           O
ATOM    532  CB  MET A1599      24.239  22.671  24.811  1.00 37.20           C
ATOM    533  CG  MET A1599      22.861  23.220  24.515  1.00 39.99           C
ATOM    534  SD  MET A1599      21.598  21.948  24.612  1.00 48.65           S
ATOM    535  CE  MET A1599      20.129  22.929  24.901  1.00 39.09           C
ATOM    536  N   GLU A1600      26.562  21.222  26.757  1.00 34.11           N
ATOM    537  CA  GLU A1600      28.003  20.979  26.751  1.00 40.32           C
ATOM    538  C   GLU A1600      28.186  19.567  26.206  1.00 38.64           C
ATOM    539  O   GLU A1600      28.210  18.589  26.955  1.00 38.97           O
ATOM    540  CB  GLU A1600      28.619  21.168  28.133  1.00 47.46           C
ATOM    541  CG  GLU A1600      29.096  22.600  28.360  1.00 53.31           C
ATOM    542  CD  GLU A1600      29.710  22.839  29.735  1.00 64.38           C
ATOM    543  OE1 GLU A1600      29.319  22.146  30.701  1.00 63.67           O
ATOM    544  OE2 GLU A1600      30.584  23.732  29.847  1.00 62.26           O
ATOM    545  N   HIS A1601      28.299  19.471  24.886  1.00 32.98           N
ATOM    546  CA  HIS A1601      28.279  18.182  24.222  1.00 31.75           C
ATOM    547  C   HIS A1601      29.098  18.274  22.944  1.00 31.44           C
ATOM    548  O   HIS A1601      29.128  19.319  22.289  1.00 30.66           O
ATOM    549  CB  HIS A1601      26.840  17.764  23.920  1.00 30.46           C
ATOM    550  CG  HIS A1601      26.709  16.338  23.512  1.00 32.36           C
ATOM    551  ND1 HIS A1601      26.803  15.930  22.201  1.00 31.05           N
ATOM    552  CD2 HIS A1601      26.514  15.218  24.246  1.00 33.63           C
ATOM    553  CE1 HIS A1601      26.653  14.619  22.143  1.00 34.08           C
ATOM    554  NE2 HIS A1601      26.486  14.161  23.371  1.00 34.24           N
ATOM    555  N   ALA A1602      29.754  17.164  22.587  1.00 29.60           N
ATOM    556  CA  ALA A1602      30.647  17.168  21.435  1.00 26.82           C
ATOM    557  C   ALA A1602      29.914  17.378  20.115  1.00 28.37           C
ATOM    558  O   ALA A1602      30.560  17.740  19.128  1.00 31.40           O
ATOM    559  CB  ALA A1602      31.441  15.863  21.369  1.00 28.72           C
ATOM    560  N   ASN A1603      28.589  17.183  20.077  1.00 20.77           N
ATOM    561  CA  ASN A1603      27.807  17.270  18.846  1.00 26.19           C
ATOM    562  C   ASN A1603      26.790  18.410  18.886  1.00 22.24           C
ATOM    563  O   ASN A1603      25.763  18.365  18.198  1.00 24.44           O
ATOM    564  CB  ASN A1603      27.132  15.933  18.558  1.00 22.25           C
ATOM    565  CG  ASN A1603      28.142  14.793  18.459  1.00 27.54           C
ATOM    566  OD1 ASN A1603      28.093  13.829  19.229  1.00 24.18           O
ATOM    567  ND2 ASN A1603      29.097  14.927  17.530  1.00 26.30           N
ATOM    568  N   VAL A1604      27.068  19.441  19.691  1.00 22.90           N
ATOM    569  CA  VAL A1604      26.330  20.703  19.700  1.00 24.90           C
ATOM    570  C   VAL A1604      27.343  21.848  19.637  1.00 26.95           C
ATOM    571  O   VAL A1604      28.311  21.855  20.402  1.00 27.26           O
ATOM    572  CB  VAL A1604      25.442  20.848  20.955  1.00 28.75           C
ATOM    573  CG1 VAL A1604      24.660  22.155  20.901  1.00 26.77           C
ATOM    574  CG2 VAL A1604      24.499  19.673  21.089  1.00 25.24           C
ATOM    575  N   VAL A1605      27.139  22.798  18.712  1.00 25.34           N
ATOM    576  CA  VAL A1605      28.036  23.957  18.605  1.00 25.02           C
ATOM    577  C   VAL A1605      28.107  24.674  19.952  1.00 31.34           C
ATOM    578  O   VAL A1605      27.078  25.047  20.529  1.00 29.39           O
ATOM    579  CB  VAL A1605      27.565  24.913  17.489  1.00 25.04           C
ATOM    580  CG1 VAL A1605      28.302  26.255  17.570  1.00 26.88           C
ATOM    581  CG2 VAL A1605      27.785  24.308  16.104  1.00 24.03           C
ATOM    582  N   GLY A1606      29.327  24.879  20.459  1.00 32.87           N
ATOM    583  CA  GLY A1606      29.492  25.375  21.822  1.00 29.71           C
ATOM    584  C   GLY A1606      29.325  26.882  21.937  1.00 32.14           C
ATOM    585  O   GLY A1606      29.614  27.637  21.016  1.00 30.52           O
ATOM    586  N   LEU A1607      28.850  27.325  23.101  1.00 31.70           N
ATOM    587  CA  LEU A1607      28.797  28.742  23.427  1.00 28.31           C
ATOM    588  C   LEU A1607      30.069  29.134  24.162  1.00 32.65           C
ATOM    589  O   LEU A1607      30.409  28.534  25.188  1.00 33.48           O
ATOM    590  CB  LEU A1607      27.584  29.070  24.303  1.00 33.30           C
ATOM    591  CG  LEU A1607      27.558  30.521  24.813  1.00 35.74           C
ATOM    592  CD1 LEU A1607      27.163  31.456  23.682  1.00 33.99           C
ATOM    593  CD2 LEU A1607      26.620  30.703  26.013  1.00 31.92           C
ATOM    594  N   ILE A1608      30.780  30.127  23.630  1.00 29.42           N
ATOM    595  CA  ILE A1608      31.989  30.602  24.297  1.00 28.98           C
ATOM    596  C   ILE A1608      31.674  31.755  25.249  1.00 30.26           C
ATOM    597  O   ILE A1608      32.305  31.870  26.302  1.00 32.21           O
ATOM    598  CB  ILE A1608      33.069  31.001  23.267  1.00 27.24           C
ATOM    599  CG1 ILE A1608      33.508  29.771  22.461  1.00 28.93           C
ATOM    600  CG2 ILE A1608      34.299  31.611  23.947  1.00 27.79           C
ATOM    601  CD1 ILE A1608      34.495  30.070  21.398  1.00 33.55           C
ATOM    602  N   GLY A1609      30.710  32.606  24.914  1.00 30.08           N
ATOM    603  CA  GLY A1609      30.368  33.712  25.784  1.00 31.43           C
ATOM    604  C   GLY A1609      29.556  34.758  25.044  1.00 31.78           C
ATOM    605  O   GLY A1609      29.155  34.565  23.896  1.00 30.75           O
ATOM    606  N   VAL A1610      29.309  35.866  25.740  1.00 33.72           N
ATOM    607  CA  VAL A1610      28.517  36.960  25.195  1.00 32.35           C
ATOM    608  C   VAL A1610      29.222  38.283  25.458  1.00 34.40           C
ATOM    609  O   VAL A1610      29.989  38.425  26.413  1.00 34.73           O
ATOM    610  CB  VAL A1610      27.071  36.991  25.773  1.00 36.38           C
ATOM    611  CG1 VAL A1610      26.306  35.711  25.415  1.00 34.60           C
ATOM    612  CG2 VAL A1610      27.082  37.195  27.284  1.00 35.12           C
ATOM    613  N   ILE A1611      28.939  39.261  24.607  1.00 32.85           N
ATOM    614  CA  ILE A1611      29.355  40.642  24.806  1.00 36.75           C
ATOM    615  C   ILE A1611      28.085  41.476  24.897  1.00 36.91           C
ATOM    616  O   ILE A1611      27.424  41.721  23.879  1.00 35.60           O
ATOM    617  CB  ILE A1611      30.273  41.134  23.682  1.00 35.50           C
ATOM    618  CG1 ILE A1611      31.591  40.346  23.683  1.00 37.76           C
ATOM    619  CG2 ILE A1611      30.551  42.619  23.818  1.00 36.09           C
ATOM    620  CD1 ILE A1611      32.484  40.663  22.512  1.00 33.17           C
ATOM    621  N   THR A1612      27.725  41.887  26.119  1.00 36.63           N
ATOM    622  CA  THR A1612      26.487  42.624  26.362  1.00 43.01           C
ATOM    623  C   THR A1612      26.687  44.063  26.817  1.00 46.03           C
ATOM    624  O   THR A1612      25.762  44.865  26.662  1.00 47.04           O
ATOM    625  CB  THR A1612      25.626  41.914  27.417  1.00 45.00           C
ATOM    626  OG1 THR A1612      26.350  41.814  28.649  1.00 39.94           O
ATOM    627  CG2 THR A1612      25.228  40.527  26.945  1.00 42.30           C
ATOM    628  N   LYS A1613      27.848  44.407  27.381  1.00 45.39           N
ATOM    629  CA  LYS A1613      28.144  45.790  27.753  1.00 48.52           C
ATOM    630  C   LYS A1613      28.500  46.579  26.496  1.00 46.45           C
ATOM    631  O   LYS A1613      29.446  46.226  25.787  1.00 48.09           O
ATOM    632  CB  LYS A1613      29.295  45.863  28.758  1.00 45.39           C
ATOM    633  CG  LYS A1613      29.351  44.733  29.796  1.00 48.26           C
ATOM    634  CD  LYS A1613      28.133  44.718  30.714  1.00 49.02           C
ATOM    635  CE  LYS A1613      28.184  43.547  31.705  1.00 48.81           C
ATOM    636  NZ  LYS A1613      29.551  43.346  32.296  1.00 45.79           N
ATOM    637  N   GLY A1614      27.762  47.647  26.228  1.00 46.46           N
ATOM    638  CA  GLY A1614      27.976  48.416  25.017  1.00 41.68           C
ATOM    639  C   GLY A1614      27.093  47.934  23.879  1.00 46.66           C
ATOM    640  O   GLY A1614      26.076  47.267  24.075  1.00 46.63           O
ATOM    641  N   ARG A1615      27.512  48.274  22.657  1.00 46.72           N
ATOM    642  CA  ARG A1615      26.774  47.967  21.432  1.00 50.04           C
ATOM    643  C   ARG A1615      27.769  47.984  20.281  1.00 48.01           C
ATOM    644  O   ARG A1615      28.645  48.858  20.258  1.00 55.50           O
ATOM    645  CB  ARG A1615      25.647  48.980  21.181  1.00 47.78           C
ATOM    646  CG  ARG A1615      24.872  48.795  19.880  1.00 51.88           C
ATOM    647  CD  ARG A1615      23.716  47.795  20.017  1.00 60.00           C
ATOM    648  NE  ARG A1615      23.076  47.528  18.731  1.00 68.22           N
ATOM    649  CZ  ARG A1615      22.971  46.329  18.168  1.00 61.40           C
ATOM    650  NH1 ARG A1615      23.394  45.235  18.782  1.00 51.05           N
ATOM    651  NH2 ARG A1615      22.417  46.226  16.960  1.00 59.70           N
ATOM    652  N   PRO A1616      27.676  47.045  19.318  1.00 48.57           N
ATOM    653  CA  PRO A1616      26.686  45.956  19.180  1.00 45.47           C
ATOM    654  C   PRO A1616      26.834  44.832  20.193  1.00 42.49           C
ATOM    655  O   PRO A1616      27.846  44.710  20.871  1.00 43.45           O
ATOM    656  CB  PRO A1616      26.924  45.448  17.749  1.00 44.46           C
ATOM    657  CG  PRO A1616      28.337  45.817  17.434  1.00 47.48           C
ATOM    658  CD  PRO A1616      28.572  47.119  18.150  1.00 45.23           C
ATOM    659  N   ILE A1617      25.806  44.012  20.322  1.00 40.26           N
ATOM    660  CA  ILE A1617      25.850  42.826  21.168  1.00 40.01           C
ATOM    661  C   ILE A1617      26.326  41.655  20.321  1.00 34.76           C
ATOM    662  O   ILE A1617      25.986  41.550  19.136  1.00 34.78           O
ATOM    663  CB  ILE A1617      24.470  42.556  21.798  1.00 39.54           C
ATOM    664  CG1 ILE A1617      24.493  41.314  22.673  1.00 39.61           C
ATOM    665  CG2 ILE A1617      23.412  42.398  20.733  1.00 41.10           C
ATOM    666  CD1 ILE A1617      23.205  41.116  23.427  1.00 49.04           C
ATOM    667  N   TYR A1618      27.136  40.786  20.913  1.00 34.22           N
ATOM    668  CA  TYR A1618      27.671  39.627  20.214  1.00 32.33           C
ATOM    669  C   TYR A1618      27.455  38.378  21.054  1.00 36.83           C
ATOM    670  O   TYR A1618      27.688  38.390  22.271  1.00 31.05           O
ATOM    671  CB  TYR A1618      29.175  39.782  19.911  1.00 33.07           C
ATOM    672  CG  TYR A1618      29.508  40.804  18.850  1.00 33.57           C
ATOM    673  CD1 TYR A1618      29.139  40.601  17.529  1.00 31.34           C
ATOM    674  CD2 TYR A1618      30.214  41.968  19.165  1.00 33.62           C
ATOM    675  CE1 TYR A1618      29.437  41.534  16.545  1.00 32.50           C
ATOM    676  CE2 TYR A1618      30.521  42.907  18.188  1.00 29.99           C
ATOM    677  CZ  TYR A1618      30.133  42.680  16.880  1.00 33.97           C
ATOM    678  OH  TYR A1618      30.428  43.598  15.897  1.00 34.91           O
ATOM    679  N   VAL A1619      26.989  37.310  20.403  1.00 26.77           N
ATOM    680  CA  VAL A1619      27.029  35.962  20.964  1.00 30.07           C
ATOM    681  C   VAL A1619      28.172  35.220  20.279  1.00 30.51           C
ATOM    682  O   VAL A1619      28.150  35.028  19.056  1.00 28.91           O
ATOM    683  CB  VAL A1619      25.692  35.224  20.782  1.00 31.82           C
ATOM    684  CG1 VAL A1619      25.797  33.791  21.296  1.00 32.49           C
ATOM    685  CG2 VAL A1619      24.563  35.949  21.515  1.00 30.58           C
ATOM    686  N   VAL A1620      29.167  34.801  21.064  1.00 32.12           N
ATOM    687  CA  VAL A1620      30.407  34.217  20.554  1.00 26.40           C
ATOM    688  C   VAL A1620      30.322  32.699  20.666  1.00 29.33           C
ATOM    689  O   VAL A1620      30.190  32.152  21.769  1.00 28.00           O
ATOM    690  CB  VAL A1620      31.628  34.763  21.311  1.00 29.38           C
ATOM    691  CG1 VAL A1620      32.910  34.185  20.738  1.00 25.94           C
ATOM    692  CG2 VAL A1620      31.651  36.311  21.245  1.00 31.37           C
ATOM    693  N   LEU A1621      30.419  32.013  19.526  1.00 25.00           N
ATOM    694  CA  LEU A1621      30.224  30.570  19.440  1.00 26.17           C
ATOM    695  C   LEU A1621      31.464  29.890  18.876  1.00 28.18           C
ATOM    696  O   LEU A1621      32.334  30.527  18.276  1.00 24.94           O
ATOM    697  CB  LEU A1621      29.024  30.219  18.540  1.00 25.44           C
ATOM    698  CG  LEU A1621      27.689  30.920  18.778  1.00 27.65           C
ATOM    699  CD1 LEU A1621      26.708  30.647  17.637  1.00 28.99           C
ATOM    700  CD2 LEU A1621      27.097  30.466  20.096  1.00 28.90           C
ATOM    701  N   GLU A1622      31.506  28.569  19.042  1.00 25.38           N
ATOM    702  CA  GLU A1622      32.564  27.756  18.455  1.00 28.44           C
ATOM    703  C   GLU A1622      32.584  27.919  16.935  1.00 28.70           C
ATOM    704  O   GLU A1622      31.535  27.973  16.275  1.00 23.55           O
ATOM    705  CB  GLU A1622      32.347  26.287  18.855  1.00 27.74           C
ATOM    706  CG  GLU A1622      33.247  25.239  18.243  1.00 32.47           C
ATOM    707  CD  GLU A1622      32.804  23.821  18.631  1.00 32.56           C
ATOM    708  OE1 GLU A1622      31.719  23.675  19.241  1.00 26.89           O
ATOM    709  OE2 GLU A1622      33.524  22.849  18.321  1.00 31.72           O
ATOM    710  N   HIS A1623      33.791  27.996  16.380  1.00 26.96           N
ATOM    711  CA  HIS A1623      33.979  28.142  14.942  1.00 21.74           C
ATOM    712  C   HIS A1623      34.056  26.770  14.288  1.00 24.47           C
ATOM    713  O   HIS A1623      34.763  25.882  14.778  1.00 27.75           O
ATOM    714  CB  HIS A1623      35.251  28.941  14.659  1.00 28.40           C
ATOM    715  CG  HIS A1623      35.508  29.159  13.204  1.00 26.20           C
ATOM    716  ND1 HIS A1623      36.495  28.491  12.521  1.00 24.63           N
ATOM    717  CD2 HIS A1623      34.882  29.940  12.291  1.00 29.96           C
ATOM    718  CE1 HIS A1623      36.485  28.861  11.252  1.00 25.75           C
ATOM    719  NE2 HIS A1623      35.521  29.748  11.088  1.00 34.27           N
ATOM    720  N   MET A1624      33.344  26.605  13.170  1.00 25.05           N
ATOM    721  CA  MET A1624      33.178  25.314  12.491  1.00 25.11           C
ATOM    722  C   MET A1624      33.773  25.452  11.095  1.00 25.70           C
ATOM    723  O   MET A1624      33.091  25.883  10.157  1.00 24.12           O
ATOM    724  CB  MET A1624      31.680  24.898  12.434  1.00 24.63           C
ATOM    725  CG  MET A1624      30.983  24.909  13.791  1.00 23.92           C
ATOM    726  SD  MET A1624      31.606  23.593  14.843  1.00 27.59           S
ATOM    727  CE  MET A1624      31.047  22.153  13.945  1.00 25.04           C
ATOM    728  N   ARG A1625      35.042  25.063  10.963  1.00 24.09           N
ATOM    729  CA  ARG A1625      35.829  25.415   9.783  1.00 26.76           C
ATOM    730  C   ARG A1625      35.223  24.890   8.479  1.00 27.21           C
ATOM    731  O   ARG A1625      35.372  25.529   7.432  1.00 25.74           O
ATOM    732  CB  ARG A1625      37.258  24.892   9.956  1.00 28.17           C
ATOM    733  CG  ARG A1625      38.111  24.959   8.702  1.00 32.14           C
ATOM    734  CD  ARG A1625      39.354  24.123   8.833  1.00 37.86           C
ATOM    735  NE  ARG A1625      39.744  23.497   7.572  1.00 43.25           N
ATOM    736  CZ  ARG A1625      40.997  23.204   7.239  1.00 51.75           C
ATOM    737  NH1 ARG A1625      42.018  23.553   8.008  1.00 46.04           N
ATOM    738  NH2 ARG A1625      41.234  22.551   6.103  1.00 50.46           N
ATOM    739  N   ASN A1626      34.543  23.744   8.505  1.00 25.27           N
ATOM    740  CA  ASN A1626      34.154  23.073   7.262  1.00 26.31           C
ATOM    741  C   ASN A1626      32.706  23.339   6.837  1.00 26.12           C
ATOM    742  O   ASN A1626      32.218  22.710   5.887  1.00 25.50           O
ATOM    743  CB  ASN A1626      34.432  21.571   7.377  1.00 21.88           C
ATOM    744  CG  ASN A1626      35.878  21.222   7.006  1.00 27.33           C
ATOM    745  OD1 ASN A1626      36.373  21.644   5.966  1.00 26.27           O
ATOM    746  ND2 ASN A1626      36.555  20.481   7.865  1.00 21.08           N
ATOM    747  N   GLY A1627      32.012  24.265   7.498  1.00 23.73           N
ATOM    748  CA  GLY A1627      30.743  24.722   6.977  1.00 23.43           C
ATOM    749  C   GLY A1627      29.613  23.737   7.222  1.00 27.57           C
ATOM    750  O   GLY A1627      29.676  22.857   8.093  1.00 20.55           O
ATOM    751  N   SER A1628      28.561  23.885   6.420  1.00 21.39           N
ATOM    752  CA  SER A1628      27.337  23.134   6.663  1.00 23.94           C
ATOM    753  C   SER A1628      27.437  21.720   6.115  1.00 23.86           C
ATOM    754  O   SER A1628      28.033  21.483   5.061  1.00 23.72           O
ATOM    755  CB  SER A1628      26.139  23.828   6.024  1.00 28.96           C
ATOM    756  OG  SER A1628      26.108  23.530   4.644  1.00 27.49           O
ATOM    757  N   LEU A1629      26.814  20.783   6.832  1.00 24.89           N
ATOM    758  CA  LEU A1629      26.695  19.411   6.353  1.00 21.90           C
ATOM    759  C   LEU A1629      26.099  19.355   4.948  1.00 23.26           C
ATOM    760  O   LEU A1629      26.563  18.589   4.099  1.00 22.14           O
ATOM    761  CB  LEU A1629      25.847  18.606   7.345  1.00 24.53           C
ATOM    762  CG  LEU A1629      25.607  17.122   7.065  1.00 22.21           C
ATOM    763  CD1 LEU A1629      26.911  16.382   6.873  1.00 24.24           C
ATOM    764  CD2 LEU A1629      24.802  16.493   8.200  1.00 25.86           C
ATOM    765  N   LYS A1630      25.101  20.199   4.670  1.00 23.53           N
ATOM    766  CA  LYS A1630      24.466  20.214   3.354  1.00 26.16           C
ATOM    767  C   LYS A1630      25.475  20.481   2.239  1.00 27.73           C
ATOM    768  O   LYS A1630      25.589  19.704   1.282  1.00 21.38           O
ATOM    769  CB  LYS A1630      23.365  21.271   3.325  1.00 26.02           C
ATOM    770  CG  LYS A1630      22.584  21.291   2.032  1.00 27.30           C
ATOM    771  CD  LYS A1630      21.771  20.013   1.863  1.00 27.41           C
ATOM    772  CE  LYS A1630      20.693  20.184   0.796  1.00 35.56           C
ATOM    773  NZ  LYS A1630      19.781  19.008   0.769  1.00 33.99           N
ATOM    774  N   ASP A1631      26.189  21.609   2.327  1.00 22.87           N
ATOM    775  CA  ASP A1631      27.163  21.960   1.294  1.00 25.00           C
ATOM    776  C   ASP A1631      28.201  20.875   1.104  1.00 24.62           C
ATOM    777  O   ASP A1631      28.617  20.597  -0.025  1.00 25.91           O
ATOM    778  CB  ASP A1631      27.860  23.267   1.652  1.00 26.44           C
ATOM    779  CG  ASP A1631      26.991  24.446   1.396  1.00 35.14           C
ATOM    780  OD1 ASP A1631      25.825  24.221   1.001  1.00 35.40           O
ATOM    781  OD2 ASP A1631      27.463  25.586   1.572  1.00 42.71           O
ATOM    782  N   TYR A1632      28.654  20.273   2.199  1.00 23.80           N
ATOM    783  CA  TYR A1632      29.697  19.266   2.104  1.00 24.67           C
ATOM    784  C   TYR A1632      29.222  18.065   1.292  1.00 28.40           C
ATOM    785  O   TYR A1632      29.862  17.681   0.308  1.00 27.63           O
ATOM    786  CB  TYR A1632      30.162  18.853   3.501  1.00 26.47           C
ATOM    787  CG  TYR A1632      31.565  18.268   3.516  1.00 31.74           C
ATOM    788  CD1 TYR A1632      31.775  16.917   3.275  1.00 32.90           C
ATOM    789  CD2 TYR A1632      32.678  19.076   3.742  1.00 31.23           C
ATOM    790  CE1 TYR A1632      33.053  16.381   3.270  1.00 32.35           C
ATOM    791  CE2 TYR A1632      33.971  18.546   3.737  1.00 29.72           C
ATOM    792  CZ  TYR A1632      34.136  17.195   3.509  1.00 29.28           C
ATOM    793  OH  TYR A1632      35.382  16.639   3.496  1.00 35.90           O
ATOM    794  N   VAL A1633      28.079  17.468   1.665  1.00 25.19           N
ATOM    795  CA  VAL A1633      27.659  16.261   0.943  1.00 25.12           C
ATOM    796  C   VAL A1633      27.279  16.583  -0.499  1.00 28.08           C
ATOM    797  O   VAL A1633      27.358  15.714  -1.372  1.00 26.09           O
ATOM    798  CB  VAL A1633      26.516  15.511   1.661  1.00 25.91           C
ATOM    799  CG1 VAL A1633      26.827  15.306   3.156  1.00 25.86           C
ATOM    800  CG2 VAL A1633      25.153  16.201   1.458  1.00 28.53           C
ATOM    801  N   MET A1634      26.868  17.819  -0.783  1.00 23.49           N
ATOM    802  CA  MET A1634      26.522  18.161  -2.158  1.00 28.69           C
ATOM    803  C   MET A1634      27.755  18.302  -3.049  1.00 31.79           C
ATOM    804  O   MET A1634      27.669  18.070  -4.261  1.00 30.85           O
ATOM    805  CB  MET A1634      25.708  19.450  -2.174  1.00 29.09           C
ATOM    806  CG  MET A1634      24.302  19.267  -1.606  1.00 35.33           C
ATOM    807  SD  MET A1634      23.256  20.635  -2.073  1.00 49.50           S
ATOM    808  CE  MET A1634      22.782  20.128  -3.727  1.00 44.29           C
ATOM    809  N   ASN A1635      28.904  18.661  -2.474  1.00 31.26           N
ATOM    810  CA  ASN A1635      30.052  19.105  -3.259  1.00 30.27           C
ATOM    811  C   ASN A1635      31.317  18.289  -3.081  1.00 31.28           C
ATOM    812  O   ASN A1635      32.281  18.528  -3.813  1.00 35.08           O
ATOM    813  CB  ASN A1635      30.369  20.563  -2.928  1.00 32.00           C
ATOM    814  CG  ASN A1635      29.316  21.480  -3.458  1.00 36.63           C
ATOM    815  OD1 ASN A1635      29.047  21.469  -4.652  1.00 36.75           O
ATOM    816  ND2 ASN A1635      28.660  22.224  -2.575  1.00 30.85           N
ATOM    817  N   LYS A1636      31.351  17.357  -2.139  1.00 26.06           N
ATOM    818  CA  LYS A1636      32.508  16.532  -1.867  1.00 29.79           C
ATOM    819  C   LYS A1636      32.152  15.064  -2.025  1.00 32.59           C
ATOM    820  O   LYS A1636      30.990  14.666  -1.908  1.00 28.79           O
ATOM    821  CB  LYS A1636      33.021  16.761  -0.451  1.00 26.41           C
ATOM    822  CG  LYS A1636      33.304  18.210  -0.134  1.00 31.98           C
ATOM    823  CD  LYS A1636      34.561  18.704  -0.847  1.00 30.70           C
ATOM    824  CE  LYS A1636      35.059  19.988  -0.194  1.00 34.66           C
ATOM    825  NZ  LYS A1636      36.357  20.446  -0.763  1.00 36.43           N
ATOM    826  N   THR A1637      33.186  14.263  -2.264  1.00 27.93           N
ATOM    827  CA  THR A1637      33.078  12.814  -2.203  1.00 27.92           C
ATOM    828  C   THR A1637      33.163  12.370  -0.746  1.00 28.84           C
ATOM    829  O   THR A1637      34.092  12.749  -0.027  1.00 30.94           O
ATOM    830  CB  THR A1637      34.207  12.164  -3.012  1.00 32.44           C
ATOM    831  OG1 THR A1637      34.168  12.650  -4.359  1.00 32.72           O
ATOM    832  CG2 THR A1637      34.078  10.641  -3.005  1.00 30.44           C
ATOM    833  N  ACYS A1638      32.182  11.567  -0.321  0.63 28.46           N
ATOM    834  CA ACYS A1638      32.057  11.052   1.036  0.63 28.32           C
ATOM    835  C  ACYS A1638      31.865   9.542   0.975  0.63 28.35           C
ATOM    836  O  ACYS A1638      31.211   9.029   0.064  0.63 32.30           O
ATOM    837  CB ACYS A1638      30.856  11.683   1.793  0.63 27.77           C
ATOM    838  SG ACYS A1638      30.526  13.462   1.499  0.63 28.52           S
ATOM    839  N  BCYS A1638      32.203  11.569  -0.313  0.37 28.45           N
ATOM    840  CA BCYS A1638      32.233  11.005   1.022  0.37 28.91           C
ATOM    841  C  BCYS A1638      32.050   9.503   0.918  0.37 28.55           C
ATOM    842  O  BCYS A1638      31.592   8.980  -0.100  0.37 31.77           O
ATOM    843  CB BCYS A1638      31.157  11.614   1.921  0.37 28.01           C
ATOM    844  SG BCYS A1638      29.529  11.532   1.196  0.37 29.77           S
ATOM    845  N   THR A1639      32.422   8.822   1.970  1.00 28.45           N
ATOM    846  CA  THR A1639      32.316   7.367   2.008  1.00 28.41           C
ATOM    847  C   THR A1639      31.108   6.927   2.808  1.00 26.43           C
ATOM    848  O   THR A1639      30.601   7.679   3.642  1.00 28.70           O
ATOM    849  CB  THR A1639      33.548   6.750   2.659  1.00 30.94           C
ATOM    850  OG1 THR A1639      33.562   7.107   4.047  1.00 29.93           O
ATOM    851  CG2 THR A1639      34.796   7.244   1.985  1.00 33.62           C
ATOM    852  N   PRO A1640      30.653   5.683   2.611  1.00 28.51           N
ATOM    853  CA  PRO A1640      29.560   5.159   3.454  1.00 27.18           C
ATOM    854  C   PRO A1640      29.829   5.228   4.955  1.00 29.11           C
ATOM    855  O   PRO A1640      28.889   5.466   5.721  1.00 27.72           O
ATOM    856  CB  PRO A1640      29.427   3.707   2.972  1.00 31.28           C
ATOM    857  CG  PRO A1640      29.880   3.739   1.548  1.00 35.39           C
ATOM    858  CD  PRO A1640      30.961   4.788   1.477  1.00 29.89           C
ATOM    859  N   ALA A1641      31.069   5.016   5.417  1.00 27.99           N
ATOM    860  CA  ALA A1641      31.308   5.093   6.861  1.00 25.20           C
ATOM    861  C   ALA A1641      31.201   6.521   7.372  1.00 25.69           C
ATOM    862  O   ALA A1641      30.866   6.738   8.540  1.00 26.04           O
ATOM    863  CB  ALA A1641      32.680   4.532   7.234  1.00 29.06           C
ATOM    864  N   GLN A1642      31.514   7.504   6.538  1.00 24.94           N
ATOM    865  CA  GLN A1642      31.296   8.882   6.963  1.00 26.14           C
ATOM    866  C   GLN A1642      29.809   9.180   7.073  1.00 25.65           C
ATOM    867  O   GLN A1642      29.375   9.827   8.030  1.00 24.99           O
ATOM    868  CB  GLN A1642      31.958   9.853   5.993  1.00 26.08           C
ATOM    869  CG  GLN A1642      33.407  10.158   6.314  1.00 31.25           C
ATOM    870  CD  GLN A1642      34.065  10.992   5.230  1.00 29.18           C
ATOM    871  OE1 GLN A1642      33.908  10.718   4.044  1.00 34.71           O
ATOM    872  NE2 GLN A1642      34.794  12.019   5.633  1.00 31.86           N
ATOM    873  N   GLN A1643      29.014   8.688   6.113  1.00 25.19           N
ATOM    874  CA  GLN A1643      27.587   9.008   6.096  1.00 22.61           C
ATOM    875  C   GLN A1643      26.881   8.470   7.339  1.00 25.36           C
ATOM    876  O   GLN A1643      26.027   9.151   7.930  1.00 23.11           O
ATOM    877  CB  GLN A1643      26.962   8.468   4.810  1.00 25.10           C
ATOM    878  CG  GLN A1643      27.377   9.272   3.584  1.00 21.90           C
ATOM    879  CD  GLN A1643      26.947   8.641   2.269  1.00 26.83           C
ATOM    880  OE1 GLN A1643      27.293   7.500   1.970  1.00 27.91           O
ATOM    881  NE2 GLN A1643      26.179   9.386   1.480  1.00 25.89           N
ATOM    882  N   VAL A1644      27.252   7.272   7.786  1.00 22.71           N
ATOM    883  CA  VAL A1644      26.592   6.725   8.967  1.00 26.43           C
ATOM    884  C   VAL A1644      27.076   7.403  10.251  1.00 24.99           C
ATOM    885  O   VAL A1644      26.274   7.626  11.171  1.00 25.94           O
ATOM    886  CB  VAL A1644      26.765   5.195   9.016  1.00 30.87           C
ATOM    887  CG1 VAL A1644      28.192   4.819   9.309  1.00 32.87           C
ATOM    888  CG2 VAL A1644      25.823   4.585  10.042  1.00 35.01           C
ATOM    889  N   THR A1645      28.360   7.780  10.329  1.00 24.38           N
ATOM    890  CA  THR A1645      28.884   8.412  11.538  1.00 24.97           C
ATOM    891  C   THR A1645      28.292   9.803  11.748  1.00 23.81           C
ATOM    892  O   THR A1645      27.962  10.184  12.874  1.00 23.58           O
ATOM    893  CB  THR A1645      30.410   8.498  11.458  1.00 29.52           C
ATOM    894  OG1 THR A1645      30.963   7.179  11.525  1.00 31.79           O
ATOM    895  CG2 THR A1645      30.956   9.332  12.607  1.00 27.77           C
ATOM    896  N   TRP A1646      28.235  10.604  10.683  1.00 23.66           N
ATOM    897  CA  TRP A1646      27.560  11.897  10.744  1.00 23.30           C
ATOM    898  C   TRP A1646      26.115  11.749  11.212  1.00 23.15           C
ATOM    899  O   TRP A1646      25.623  12.562  12.005  1.00 21.95           O
ATOM    900  CB  TRP A1646      27.598  12.563   9.369  1.00 22.10           C
ATOM    901  CG  TRP A1646      28.929  13.086   8.954  1.00 24.82           C
ATOM    902  CD1 TRP A1646      29.951  13.502   9.772  1.00 24.44           C
ATOM    903  CD2 TRP A1646      29.395  13.244   7.617  1.00 21.00           C
ATOM    904  NE1 TRP A1646      31.017  13.930   9.015  1.00 23.97           N
ATOM    905  CE2 TRP A1646      30.708  13.769   7.689  1.00 25.51           C
ATOM    906  CE3 TRP A1646      28.835  12.992   6.361  1.00 21.59           C
ATOM    907  CZ2 TRP A1646      31.466  14.050   6.547  1.00 23.54           C
ATOM    908  CZ3 TRP A1646      29.591  13.264   5.229  1.00 27.10           C
ATOM    909  CH2 TRP A1646      30.895  13.788   5.333  1.00 27.13           C
ATOM    910  N   SER A1647      25.410  10.730  10.715  1.00 21.45           N
ATOM    911  CA  SER A1647      24.049  10.479  11.179  1.00 22.98           C
ATOM    912  C   SER A1647      24.011  10.207  12.680  1.00 25.77           C
ATOM    913  O   SER A1647      23.176  10.770  13.405  1.00 22.53           O
ATOM    914  CB  SER A1647      23.438   9.302  10.410  1.00 26.09           C
ATOM    915  OG  SER A1647      23.224   9.654   9.059  1.00 22.85           O
ATOM    916  N   ARG A1648      24.909   9.341  13.167  1.00 27.43           N
ATOM    917  CA  ARG A1648      24.913   9.018  14.591  1.00 26.86           C
ATOM    918  C   ARG A1648      25.324  10.218  15.427  1.00 26.29           C
ATOM    919  O   ARG A1648      24.822  10.399  16.547  1.00 28.45           O
ATOM    920  CB  ARG A1648      25.838   7.826  14.864  1.00 29.75           C
ATOM    921  CG  ARG A1648      25.859   7.354  16.339  1.00 30.66           C
ATOM    922  CD  ARG A1648      26.977   8.007  17.169  1.00 33.94           C
ATOM    923  NE  ARG A1648      28.298   7.668  16.654  1.00 33.61           N
ATOM    924  CZ  ARG A1648      29.396   8.391  16.845  1.00 37.51           C
ATOM    925  NH1 ARG A1648      29.378   9.502  17.556  1.00 31.25           N
ATOM    926  NH2 ARG A1648      30.537   8.000  16.282  1.00 38.43           N
ATOM    927  N   GLN A1649      26.224  11.055  14.905  1.00 24.26           N
ATOM    928  CA  GLN A1649      26.663  12.218  15.669  1.00 22.25           C
ATOM    929  C   GLN A1649      25.521  13.205  15.867  1.00 23.78           C
ATOM    930  O   GLN A1649      25.359  13.765  16.952  1.00 23.29           O
ATOM    931  CB  GLN A1649      27.855  12.895  14.968  1.00 22.21           C
ATOM    932  CG  GLN A1649      29.209  12.167  15.167  1.00 19.88           C
ATOM    933  CD  GLN A1649      30.312  12.688  14.229  1.00 23.12           C
ATOM    934  OE1 GLN A1649      30.046  13.414  13.272  1.00 21.75           O
ATOM    935  NE2 GLN A1649      31.553  12.307  14.512  1.00 24.08           N
ATOM    936  N   VAL A1650      24.727  13.443  14.826  1.00 22.23           N
ATOM    937  CA  VAL A1650      23.600  14.366  14.954  1.00 23.39           C
ATOM    938  C   VAL A1650      22.554  13.814  15.919  1.00 23.18           C
ATOM    939  O   VAL A1650      21.953  14.561  16.706  1.00 22.51           O
ATOM    940  CB  VAL A1650      23.001  14.654  13.563  1.00 17.13           C
ATOM    941  CG1 VAL A1650      21.704  15.459  13.693  1.00 25.84           C
ATOM    942  CG2 VAL A1650      24.002  15.371  12.665  1.00 17.42           C
ATOM    943  N   ALA A1651      22.294  12.507  15.862  1.00 20.78           N
ATOM    944  CA  ALA A1651      21.354  11.909  16.812  1.00 24.01           C
ATOM    945  C   ALA A1651      21.843  12.083  18.249  1.00 22.39           C
ATOM    946  O   ALA A1651      21.048  12.326  19.171  1.00 23.69           O
ATOM    947  CB  ALA A1651      21.164  10.426  16.483  1.00 25.15           C
ATOM    948  N   SER A1652      23.155  11.960  18.449  1.00 24.08           N
ATOM    949  CA  SER A1652      23.752  12.148  19.770  1.00 26.69           C
ATOM    950  C   SER A1652      23.551  13.566  20.272  1.00 25.53           C
ATOM    951  O   SER A1652      23.275  13.782  21.457  1.00 25.97           O
ATOM    952  CB  SER A1652      25.245  11.816  19.723  1.00 28.17           C
ATOM    953  OG  SER A1652      25.463  10.421  19.632  1.00 30.91           O
ATOM    954  N   GLY A1653      23.700  14.553  19.390  1.00 27.53           N
ATOM    955  CA  GLY A1653      23.505  15.925  19.821  1.00 27.72           C
ATOM    956  C   GLY A1653      22.052  16.233  20.131  1.00 25.14           C
ATOM    957  O   GLY A1653      21.753  16.916  21.113  1.00 24.62           O
ATOM    958  N   MET A1654      21.130  15.748  19.284  1.00 25.61           N
ATOM    959  CA  MET A1654      19.701  15.918  19.544  1.00 25.53           C
ATOM    960  C   MET A1654      19.268  15.196  20.820  1.00 24.91           C
ATOM    961  O   MET A1654      18.424  15.705  21.566  1.00 25.67           O
ATOM    962  CB  MET A1654      18.880  15.418  18.354  1.00 26.07           C
ATOM    963  CG  MET A1654      19.139  16.148  17.053  1.00 27.73           C
ATOM    964  SD  MET A1654      18.577  17.847  17.149  1.00 27.45           S
ATOM    965  CE  MET A1654      16.891  17.599  17.758  1.00 21.56           C
ATOM    966  N   ALA A1655      19.815  14.002  21.078  1.00 25.24           N
ATOM    967  CA  ALA A1655      19.489  13.293  22.320  1.00 26.57           C
ATOM    968  C   ALA A1655      19.832  14.150  23.533  1.00 28.72           C
ATOM    969  O   ALA A1655      19.042  14.259  24.480  1.00 28.94           O
ATOM    970  CB  ALA A1655      20.235  11.952  22.380  1.00 26.37           C
ATOM    971  N   HIS A1656      21.003  14.791  23.500  1.00 27.19           N
ATOM    972  CA  HIS A1656      21.425  15.658  24.596  1.00 28.00           C
ATOM    973  C   HIS A1656      20.487  16.850  24.752  1.00 30.05           C
ATOM    974  O   HIS A1656      20.100  17.206  25.871  1.00 29.29           O
ATOM    975  CB  HIS A1656      22.863  16.121  24.349  1.00 29.82           C
ATOM    976  CG  HIS A1656      23.416  16.977  25.442  1.00 35.15           C
ATOM    977  ND1 HIS A1656      23.765  16.474  26.677  1.00 35.48           N
ATOM    978  CD2 HIS A1656      23.680  18.304  25.484  1.00 35.84           C
ATOM    979  CE1 HIS A1656      24.226  17.457  27.432  1.00 41.38           C
ATOM    980  NE2 HIS A1656      24.190  18.576  26.731  1.00 37.19           N
ATOM    981  N   ILE A1657      20.106  17.478  23.631  1.00 24.25           N
ATOM    982  CA  ILE A1657      19.171  18.605  23.670  1.00 27.04           C
ATOM    983  C   ILE A1657      17.858  18.192  24.337  1.00 26.10           C
ATOM    984  O   ILE A1657      17.342  18.878  25.225  1.00 29.86           O
ATOM    985  CB  ILE A1657      18.937  19.142  22.242  1.00 26.23           C
ATOM    986  CG1 ILE A1657      20.193  19.813  21.690  1.00 29.46           C
ATOM    987  CG2 ILE A1657      17.726  20.094  22.176  1.00 27.45           C
ATOM    988  CD1 ILE A1657      20.053  20.273  20.228  1.00 31.65           C
ATOM    989  N   HIS A1658      17.295  17.063  23.909  1.00 29.93           N
ATOM    990  CA  HIS A1658      16.059  16.572  24.507  1.00 30.14           C
ATOM    991  C   HIS A1658      16.242  16.224  25.982  1.00 33.68           C
ATOM    992  O   HIS A1658      15.337  16.447  26.798  1.00 31.86           O
ATOM    993  CB  HIS A1658      15.557  15.364  23.722  1.00 31.91           C
ATOM    994  CG  HIS A1658      14.932  15.720  22.404  1.00 31.91           C
ATOM    995  ND1 HIS A1658      14.410  14.773  21.547  1.00 26.49           N
ATOM    996  CD2 HIS A1658      14.731  16.921  21.808  1.00 28.03           C
ATOM    997  CE1 HIS A1658      13.930  15.376  20.470  1.00 30.20           C
ATOM    998  NE2 HIS A1658      14.107  16.679  20.604  1.00 28.63           N
ATOM    999  N   SER A1659      17.400  15.671  26.346  1.00 30.55           N
ATOM   1000  CA  SER A1659      17.639  15.308  27.740  1.00 33.17           C
ATOM   1001  C   SER A1659      17.745  16.522  28.654  1.00 36.19           C
ATOM   1002  O   SER A1659      17.710  16.358  29.875  1.00 36.54           O
ATOM   1003  CB  SER A1659      18.907  14.457  27.867  1.00 33.54           C
ATOM   1004  OG  SER A1659      20.075  15.259  27.918  1.00 35.64           O
ATOM   1005  N   LEU A1660      17.861  17.727  28.104  1.00 32.94           N
ATOM   1006  CA  LEU A1660      17.861  18.942  28.902  1.00 34.79           C
ATOM   1007  C   LEU A1660      16.505  19.626  28.940  1.00 35.67           C
ATOM   1008  O   LEU A1660      16.371  20.659  29.601  1.00 37.01           O
ATOM   1009  CB  LEU A1660      18.914  19.915  28.375  1.00 36.02           C
ATOM   1010  CG  LEU A1660      20.323  19.356  28.530  1.00 37.84           C
ATOM   1011  CD1 LEU A1660      21.277  20.101  27.648  1.00 38.48           C
ATOM   1012  CD2 LEU A1660      20.762  19.446  29.990  1.00 41.69           C
ATOM   1013  N   GLY A1661      15.506  19.085  28.246  1.00 35.94           N
ATOM   1014  CA  GLY A1661      14.171  19.645  28.282  1.00 32.28           C
ATOM   1015  C   GLY A1661      13.833  20.607  27.170  1.00 34.93           C
ATOM   1016  O   GLY A1661      12.936  21.434  27.349  1.00 35.43           O
ATOM   1017  N   PHE A1662      14.515  20.530  26.023  1.00 32.93           N
ATOM   1018  CA  PHE A1662      14.284  21.447  24.915  1.00 30.76           C
ATOM   1019  C   PHE A1662      13.945  20.676  23.647  1.00 31.15           C
ATOM   1020  O   PHE A1662      14.258  19.487  23.513  1.00 29.69           O
ATOM   1021  CB  PHE A1662      15.511  22.328  24.639  1.00 34.74           C
ATOM   1022  CG  PHE A1662      15.834  23.295  25.736  1.00 34.56           C
ATOM   1023  CD1 PHE A1662      15.269  24.555  25.748  1.00 35.93           C
ATOM   1024  CD2 PHE A1662      16.729  22.956  26.730  1.00 38.06           C
ATOM   1025  CE1 PHE A1662      15.564  25.461  26.753  1.00 40.59           C
ATOM   1026  CE2 PHE A1662      17.038  23.857  27.742  1.00 44.62           C
ATOM   1027  CZ  PHE A1662      16.446  25.115  27.752  1.00 38.84           C
ATOM   1028  N   ILE A1663      13.309  21.378  22.710  1.00 28.74           N
ATOM   1029  CA  ILE A1663      13.094  20.872  21.360  1.00 32.27           C
ATOM   1030  C   ILE A1663      13.598  21.913  20.366  1.00 31.72           C
ATOM   1031  O   ILE A1663      13.509  23.121  20.605  1.00 33.73           O
ATOM   1032  CB  ILE A1663      11.616  20.513  21.090  1.00 28.10           C
ATOM   1033  CG1 ILE A1663      10.738  21.751  21.201  1.00 31.53           C
ATOM   1034  CG2 ILE A1663      11.128  19.465  22.092  1.00 34.77           C
ATOM   1035  CD1 ILE A1663       9.298  21.478  20.898  1.00 40.25           C
ATOM   1036  N   HIS A1664      14.130  21.433  19.239  1.00 25.36           N
ATOM   1037  CA  HIS A1664      14.856  22.297  18.309  1.00 25.63           C
ATOM   1038  C   HIS A1664      13.909  23.017  17.351  1.00 23.17           C
ATOM   1039  O   HIS A1664      14.035  24.228  17.130  1.00 27.78           O
ATOM   1040  CB  HIS A1664      15.894  21.459  17.542  1.00 27.71           C
ATOM   1041  CG  HIS A1664      16.816  22.260  16.671  1.00 24.34           C
ATOM   1042  ND1 HIS A1664      16.441  22.744  15.434  1.00 30.31           N
ATOM   1043  CD2 HIS A1664      18.109  22.635  16.845  1.00 29.08           C
ATOM   1044  CE1 HIS A1664      17.460  23.398  14.892  1.00 29.84           C
ATOM   1045  NE2 HIS A1664      18.482  23.349  15.730  1.00 24.50           N
ATOM   1046  N   ARG A1665      12.989  22.275  16.740  1.00 24.24           N
ATOM   1047  CA  ARG A1665      11.914  22.763  15.877  1.00 28.11           C
ATOM   1048  C   ARG A1665      12.404  23.294  14.537  1.00 31.55           C
ATOM   1049  O   ARG A1665      11.633  23.951  13.827  1.00 33.44           O
ATOM   1050  CB  ARG A1665      11.063  23.824  16.592  1.00 31.91           C
ATOM   1051  CG  ARG A1665      10.472  23.315  17.920  1.00 34.34           C
ATOM   1052  CD  ARG A1665       9.734  24.385  18.731  1.00 40.53           C
ATOM   1053  NE  ARG A1665       8.611  24.977  18.021  1.00 40.69           N
ATOM   1054  CZ  ARG A1665       8.532  26.256  17.685  1.00 44.12           C
ATOM   1055  NH1 ARG A1665       9.476  27.119  18.028  1.00 45.55           N
ATOM   1056  NH2 ARG A1665       7.477  26.680  16.995  1.00 48.74           N
ATOM   1057  N   ASP A1666      13.655  22.997  14.145  1.00 28.54           N
ATOM   1058  CA  ASP A1666      14.201  23.534  12.896  1.00 29.85           C
ATOM   1059  C   ASP A1666      15.358  22.690  12.339  1.00 27.24           C
ATOM   1060  O   ASP A1666      16.254  23.230  11.681  1.00 29.11           O
ATOM   1061  CB  ASP A1666      14.669  24.980  13.120  1.00 34.00           C
ATOM   1062  CG  ASP A1666      14.695  25.808  11.838  1.00 42.55           C
ATOM   1063  OD1 ASP A1666      14.160  25.349  10.802  1.00 39.81           O
ATOM   1064  OD2 ASP A1666      15.276  26.920  11.873  1.00 43.29           O
ATOM   1065  N   LEU A1667      15.344  21.380  12.553  1.00 21.92           N
ATOM   1066  CA  LEU A1667      16.458  20.534  12.139  1.00 26.44           C
ATOM   1067  C   LEU A1667      16.425  20.272  10.631  1.00 25.73           C
ATOM   1068  O   LEU A1667      15.366  19.990  10.064  1.00 24.07           O
ATOM   1069  CB  LEU A1667      16.420  19.209  12.903  1.00 25.26           C
ATOM   1070  CG  LEU A1667      17.557  18.226  12.618  1.00 26.37           C
ATOM   1071  CD1 LEU A1667      18.892  18.873  12.957  1.00 28.48           C
ATOM   1072  CD2 LEU A1667      17.333  16.954  13.409  1.00 22.73           C
ATOM   1073  N   ALA A1668      17.597  20.373   9.989  1.00 22.93           N
ATOM   1074  CA  ALA A1668      17.815  20.129   8.558  1.00 23.93           C
ATOM   1075  C   ALA A1668      19.319  20.151   8.304  1.00 23.24           C
ATOM   1076  O   ALA A1668      20.086  20.666   9.125  1.00 25.14           O
ATOM   1077  CB  ALA A1668      17.116  21.164   7.679  1.00 24.58           C
ATOM   1078  N   ALA A1669      19.744  19.608   7.153  1.00 20.29           N
ATOM   1079  CA  ALA A1669      21.193  19.481   6.939  1.00 24.00           C
ATOM   1080  C   ALA A1669      21.889  20.843   6.834  1.00 24.37           C
ATOM   1081  O   ALA A1669      23.067  20.967   7.187  1.00 22.06           O
ATOM   1082  CB  ALA A1669      21.482  18.631   5.698  1.00 22.99           C
ATOM   1083  N   ARG A1670      21.196  21.878   6.369  1.00 22.99           N
ATOM   1084  CA  ARG A1670      21.803  23.209   6.346  1.00 25.58           C
ATOM   1085  C   ARG A1670      22.011  23.800   7.740  1.00 27.26           C
ATOM   1086  O   ARG A1670      22.719  24.805   7.868  1.00 27.65           O
ATOM   1087  CB  ARG A1670      20.951  24.162   5.482  1.00 28.17           C
ATOM   1088  CG  ARG A1670      21.174  23.967   3.968  1.00 31.81           C
ATOM   1089  CD  ARG A1670      20.319  24.876   3.057  1.00 34.32           C
ATOM   1090  NE  ARG A1670      20.785  26.259   3.019  1.00 38.06           N
ATOM   1091  CZ  ARG A1670      20.255  27.210   2.254  1.00 38.55           C
ATOM   1092  NH1 ARG A1670      19.248  26.957   1.435  1.00 35.27           N
ATOM   1093  NH2 ARG A1670      20.753  28.442   2.308  1.00 37.90           N
ATOM   1094  N   ASN A1671      21.434  23.204   8.781  1.00 23.85           N
ATOM   1095  CA  ASN A1671      21.544  23.702  10.145  1.00 23.38           C
ATOM   1096  C   ASN A1671      22.503  22.886  10.999  1.00 24.97           C
ATOM   1097  O   ASN A1671      22.595  23.130  12.204  1.00 25.55           O
ATOM   1098  CB  ASN A1671      20.168  23.714  10.811  1.00 28.83           C
ATOM   1099  CG  ASN A1671      19.287  24.851  10.318  1.00 37.05           C
ATOM   1100  OD1 ASN A1671      19.782  25.895   9.897  1.00 39.61           O
ATOM   1101  ND2 ASN A1671      17.971  24.661  10.392  1.00 38.96           N
ATOM   1102  N   VAL A1672      23.197  21.918  10.409  1.00 21.86           N
ATOM   1103  CA  VAL A1672      24.256  21.152  11.061  1.00 22.64           C
ATOM   1104  C   VAL A1672      25.585  21.589  10.456  1.00 22.97           C
ATOM   1105  O   VAL A1672      25.714  21.657   9.228  1.00 20.37           O
ATOM   1106  CB  VAL A1672      24.051  19.635  10.873  1.00 18.57           C
ATOM   1107  CG1 VAL A1672      25.295  18.838  11.359  1.00 19.18           C
ATOM   1108  CG2 VAL A1672      22.760  19.159  11.556  1.00 19.69           C
ATOM   1109  N   LEU A1673      26.578  21.850  11.306  1.00 20.58           N
ATOM   1110  CA  LEU A1673      27.901  22.293  10.870  1.00 24.04           C
ATOM   1111  C   LEU A1673      28.954  21.218  11.142  1.00 21.60           C
ATOM   1112  O   LEU A1673      28.764  20.337  11.988  1.00 23.66           O
ATOM   1113  CB  LEU A1673      28.281  23.605  11.571  1.00 20.82           C
ATOM   1114  CG  LEU A1673      27.249  24.721  11.340  1.00 26.10           C
ATOM   1115  CD1 LEU A1673      27.502  25.943  12.238  1.00 22.96           C
ATOM   1116  CD2 LEU A1673      27.196  25.124   9.846  1.00 23.57           C
ATOM   1117  N   LEU A1674      30.081  21.319  10.420  1.00 22.65           N
ATOM   1118  CA  LEU A1674      31.195  20.367  10.465  1.00 21.57           C
ATOM   1119  C   LEU A1674      32.472  21.055  10.956  1.00 23.37           C
ATOM   1120  O   LEU A1674      32.883  22.083  10.401  1.00 23.49           O
ATOM   1121  CB  LEU A1674      31.445  19.755   9.063  1.00 20.67           C
ATOM   1122  CG  LEU A1674      30.375  18.827   8.460  1.00 24.73           C
ATOM   1123  CD1 LEU A1674      30.673  18.495   6.983  1.00 22.46           C
ATOM   1124  CD2 LEU A1674      30.241  17.561   9.257  1.00 23.48           C
ATOM   1125  N   SER A1675      33.118  20.478  11.975  1.00 22.39           N
ATOM   1126  CA  SER A1675      34.334  21.056  12.549  1.00 25.30           C
ATOM   1127  C   SER A1675      35.549  20.753  11.657  1.00 23.93           C
ATOM   1128  O   SER A1675      35.421  20.201  10.560  1.00 27.43           O
ATOM   1129  CB  SER A1675      34.534  20.547  13.974  1.00 23.62           C
ATOM   1130  OG  SER A1675      34.894  19.176  13.971  1.00 26.92           O
ATOM   1131  N   ALA A1676      36.757  21.110  12.118  1.00 25.90           N
ATOM   1132  CA  ALA A1676      37.972  20.793  11.354  1.00 25.91           C
ATOM   1133  C   ALA A1676      38.206  19.292  11.234  1.00 25.75           C
ATOM   1134  O   ALA A1676      38.803  18.834  10.251  1.00 26.59           O
ATOM   1135  CB  ALA A1676      39.200  21.431  12.004  1.00 29.09           C
ATOM   1136  N   SER A1677      37.790  18.524  12.231  1.00 26.83           N
ATOM   1137  CA  SER A1677      37.843  17.066  12.221  1.00 28.17           C
ATOM   1138  C   SER A1677      36.647  16.422  11.519  1.00 26.90           C
ATOM   1139  O   SER A1677      36.517  15.197  11.575  1.00 24.10           O
ATOM   1140  CB  SER A1677      37.917  16.539  13.654  1.00 27.80           C
ATOM   1141  OG  SER A1677      36.709  16.830  14.337  1.00 30.58           O
ATOM   1142  N   LEU A1678      35.789  17.218  10.872  1.00 26.73           N
ATOM   1143  CA  LEU A1678      34.549  16.739  10.256  1.00 26.44           C
ATOM   1144  C   LEU A1678      33.620  16.066  11.267  1.00 23.81           C
ATOM   1145  O   LEU A1678      32.930  15.109  10.930  1.00 28.30           O
ATOM   1146  CB  LEU A1678      34.840  15.790   9.086  1.00 29.71           C
ATOM   1147  CG  LEU A1678      35.604  16.378   7.902  1.00 23.19           C
ATOM   1148  CD1 LEU A1678      35.970  15.276   6.903  1.00 25.99           C
ATOM   1149  CD2 LEU A1678      34.733  17.456   7.230  1.00 29.38           C
ATOM   1150  N   THR A1679      33.607  16.543  12.511  1.00 23.60           N
ATOM   1151  CA  THR A1679      32.583  16.156  13.482  1.00 23.67           C
ATOM   1152  C   THR A1679      31.319  16.984  13.253  1.00 23.42           C
ATOM   1153  O   THR A1679      31.393  18.214  13.182  1.00 22.84           O
ATOM   1154  CB  THR A1679      33.106  16.372  14.908  1.00 24.67           C
ATOM   1155  OG1 THR A1679      34.243  15.535  15.118  1.00 25.40           O
ATOM   1156  CG2 THR A1679      32.033  16.036  15.979  1.00 24.87           C
ATOM   1157  N   ALA A1680      30.165  16.315  13.133  1.00 22.34           N
ATOM   1158  CA  ALA A1680      28.885  16.999  12.925  1.00 24.24           C
ATOM   1159  C   ALA A1680      28.338  17.545  14.242  1.00 24.92           C
ATOM   1160  O   ALA A1680      28.418  16.879  15.277  1.00 23.42           O
ATOM   1161  CB  ALA A1680      27.851  16.043  12.306  1.00 21.19           C
ATOM   1162  N   LYS A1681      27.758  18.756  14.194  1.00 21.71           N
ATOM   1163  CA  LYS A1681      27.287  19.441  15.397  1.00 20.93           C
ATOM   1164  C   LYS A1681      26.047  20.281  15.101  1.00 23.11           C
ATOM   1165  O   LYS A1681      26.033  21.063  14.146  1.00 22.61           O
ATOM   1166  CB  LYS A1681      28.388  20.342  15.989  1.00 24.26           C
ATOM   1167  CG  LYS A1681      29.649  19.605  16.426  1.00 24.43           C
ATOM   1168  CD  LYS A1681      30.611  20.479  17.221  1.00 23.45           C
ATOM   1169  CE  LYS A1681      32.010  19.857  17.205  1.00 24.89           C
ATOM   1170  NZ  LYS A1681      32.721  20.026  18.517  1.00 31.59           N
ATOM   1171  N   VAL A1682      25.027  20.139  15.943  1.00 22.19           N
ATOM   1172  CA  VAL A1682      23.775  20.865  15.754  1.00 23.53           C
ATOM   1173  C   VAL A1682      23.980  22.334  16.090  1.00 25.94           C
ATOM   1174  O   VAL A1682      24.560  22.672  17.132  1.00 23.31           O
ATOM   1175  CB  VAL A1682      22.657  20.260  16.620  1.00 24.59           C
ATOM   1176  CG1 VAL A1682      21.324  20.980  16.335  1.00 24.15           C
ATOM   1177  CG2 VAL A1682      22.530  18.770  16.347  1.00 23.92           C
ATOM   1178  N   ALA A1683      23.505  23.211  15.204  1.00 21.96           N
ATOM   1179  CA  ALA A1683      23.591  24.657  15.356  1.00 27.29           C
ATOM   1180  C   ALA A1683      22.203  25.275  15.180  1.00 31.61           C
ATOM   1181  O   ALA A1683      21.210  24.577  14.933  1.00 33.32           O
ATOM   1182  CB  ALA A1683      24.578  25.262  14.345  1.00 28.30           C
ATOM   1183  N   ASP A1684      22.147  26.603  15.339  1.00 32.50           N
ATOM   1184  CA  ASP A1684      20.962  27.430  15.110  1.00 33.97           C
ATOM   1185  C   ASP A1684      19.802  27.107  16.045  1.00 33.97           C
ATOM   1186  O   ASP A1684      18.856  26.407  15.662  1.00 31.76           O
ATOM   1187  CB  ASP A1684      20.488  27.317  13.658  1.00 27.39           C
ATOM   1188  CG  ASP A1684      19.683  28.528  13.224  1.00 33.50           C
ATOM   1189  OD1 ASP A1684      19.142  29.230  14.110  1.00 32.74           O
ATOM   1190  OD2 ASP A1684      19.596  28.780  12.003  1.00 38.85           O
ATOM   1191  N   PHE A1685      19.839  27.672  17.249  1.00 32.06           N
ATOM   1192  CA  PHE A1685      18.795  27.502  18.249  1.00 32.35           C
ATOM   1193  C   PHE A1685      17.785  28.645  18.240  1.00 35.56           C
ATOM   1194  O   PHE A1685      17.092  28.860  19.243  1.00 35.65           O
ATOM   1195  CB  PHE A1685      19.423  27.350  19.637  1.00 31.28           C
ATOM   1196  CG  PHE A1685      20.139  26.037  19.826  1.00 32.55           C
ATOM   1197  CD1 PHE A1685      21.402  25.827  19.276  1.00 32.72           C
ATOM   1198  CD2 PHE A1685      19.540  25.001  20.522  1.00 29.77           C
ATOM   1199  CE1 PHE A1685      22.058  24.608  19.440  1.00 31.34           C
ATOM   1200  CE2 PHE A1685      20.196  23.783  20.691  1.00 33.84           C
ATOM   1201  CZ  PHE A1685      21.454  23.589  20.146  1.00 31.90           C
ATOM   1202  N   GLY A1686      17.660  29.357  17.116  1.00 33.15           N
ATOM   1203  CA  GLY A1686      16.747  30.492  17.059  1.00 32.66           C
ATOM   1204  C   GLY A1686      15.313  30.149  17.419  1.00 34.80           C
ATOM   1205  O   GLY A1686      14.607  30.967  18.009  1.00 38.17           O
ATOM   1206  N   LEU A1687      14.860  28.943  17.077  1.00 34.33           N
ATOM   1207  CA  LEU A1687      13.474  28.546  17.284  1.00 32.52           C
ATOM   1208  C   LEU A1687      13.297  27.516  18.391  1.00 36.90           C
ATOM   1209  O   LEU A1687      12.177  27.034  18.588  1.00 37.01           O
ATOM   1210  CB  LEU A1687      12.880  27.997  15.980  1.00 34.23           C
ATOM   1211  CG  LEU A1687      12.696  28.941  14.793  1.00 35.90           C
ATOM   1212  CD1 LEU A1687      12.231  28.165  13.577  1.00 43.91           C
ATOM   1213  CD2 LEU A1687      11.681  30.020  15.127  1.00 36.57           C
ATOM   1214  N   ALA A1688      14.360  27.163  19.114  1.00 29.60           N
ATOM   1215  CA  ALA A1688      14.257  26.129  20.133  1.00 33.48           C
ATOM   1216  C   ALA A1688      13.451  26.637  21.325  1.00 42.80           C
ATOM   1217  O   ALA A1688      13.516  27.819  21.677  1.00 42.86           O
ATOM   1218  CB  ALA A1688      15.650  25.681  20.584  1.00 31.98           C
ATOM   1219  N   ARG A1689      12.680  25.737  21.943  1.00 38.80           N
ATOM   1220  CA  ARG A1689      11.830  26.083  23.079  1.00 40.98           C
ATOM   1221  C   ARG A1689      11.854  24.966  24.115  1.00 42.44           C
ATOM   1222  O   ARG A1689      12.018  23.788  23.779  1.00 34.74           O
ATOM   1223  CB  ARG A1689      10.373  26.329  22.655  1.00 43.50           C
ATOM   1224  CG  ARG A1689      10.168  27.473  21.674  1.00 47.01           C
ATOM   1225  CD  ARG A1689      10.633  28.798  22.257  1.00 49.96           C
ATOM   1226  NE  ARG A1689      10.389  29.902  21.333  1.00 56.74           N
ATOM   1227  CZ  ARG A1689      11.266  30.345  20.440  1.00 53.00           C
ATOM   1228  NH1 ARG A1689      12.472  29.813  20.331  1.00 46.49           N
ATOM   1229  NH2 ARG A1689      10.924  31.349  19.639  1.00 57.02           N
ATOM   1230  N   GLU A1690      11.665  25.351  25.380  1.00 44.90           N
ATOM   1231  CA  GLU A1690      11.485  24.371  26.442  1.00 47.84           C
ATOM   1232  C   GLU A1690      10.346  23.429  26.087  1.00 49.49           C
ATOM   1233  O   GLU A1690       9.289  23.857  25.615  1.00 50.67           O
ATOM   1234  CB  GLU A1690      11.185  25.054  27.778  1.00 51.10           C
ATOM   1235  CG  GLU A1690      12.276  25.972  28.298  1.00 55.40           C
ATOM   1236  CD  GLU A1690      12.146  26.257  29.794  1.00 67.53           C
ATOM   1237  OE1 GLU A1690      12.209  25.299  30.597  1.00 67.57           O
ATOM   1238  OE2 GLU A1690      11.975  27.440  30.165  1.00 70.33           O
ATOM   1239  N   SER A1691      10.579  22.136  26.314  1.00 46.72           N
ATOM   1240  CA  SER A1691       9.576  21.122  26.009  1.00 49.99           C
ATOM   1241  C   SER A1691       8.339  21.263  26.886  1.00 61.00           C
ATOM   1242  O   SER A1691       7.218  21.007  26.429  1.00 64.35           O
ATOM   1243  CB  SER A1691      10.187  19.732  26.186  1.00 44.79           C
ATOM   1244  OG  SER A1691       9.242  18.719  25.913  1.00 52.31           O
ATOM   1245  N   THR A1692       8.520  21.681  28.140  1.00 64.65           N
ATOM   1246  CA  THR A1692       7.428  21.660  29.108  1.00 70.42           C
ATOM   1247  C   THR A1692       6.259  22.557  28.706  1.00 71.35           C
ATOM   1248  O   THR A1692       5.136  22.330  29.171  1.00 73.33           O
ATOM   1249  CB  THR A1692       7.960  22.052  30.495  1.00 70.42           C
ATOM   1250  OG1 THR A1692       8.594  23.337  30.431  1.00 68.92           O
ATOM   1251  CG2 THR A1692       8.980  21.021  30.983  1.00 62.61           C
ATOM   1252  N   ASP A1693       6.486  23.551  27.847  1.00 72.90           N
ATOM   1253  CA  ASP A1693       5.419  24.445  27.387  1.00 72.95           C
ATOM   1254  C   ASP A1693       4.402  23.707  26.516  1.00 76.04           C
ATOM   1255  O   ASP A1693       3.742  24.308  25.666  1.00 81.98           O
ATOM   1256  CB  ASP A1693       6.004  25.626  26.607  1.00 71.32           C
ATOM   1257  CG  ASP A1693       7.079  26.368  27.384  1.00 74.46           C
ATOM   1258  OD1 ASP A1693       6.787  26.839  28.505  1.00 78.84           O
ATOM   1259  OD2 ASP A1693       8.219  26.471  26.877  1.00 67.97           O
ATOM   1260  N   SER A1699       3.791  29.333  14.919  1.00 59.09           N
ATOM   1261  CA  SER A1699       5.189  29.091  14.560  1.00 65.69           C
ATOM   1262  C   SER A1699       5.814  30.335  13.910  1.00 67.04           C
ATOM   1263  O   SER A1699       5.529  31.467  14.313  1.00 65.08           O
ATOM   1264  CB  SER A1699       5.300  27.878  13.629  1.00 59.99           C
ATOM   1265  OG  SER A1699       6.601  27.313  13.674  1.00 59.38           O
ATOM   1266  N   ARG A1700       6.670  30.125  12.906  1.00 69.22           N
ATOM   1267  CA  ARG A1700       7.327  31.248  12.239  1.00 67.33           C
ATOM   1268  C   ARG A1700       6.348  32.005  11.349  1.00 71.12           C
ATOM   1269  O   ARG A1700       6.109  33.202  11.547  1.00 67.76           O
ATOM   1270  CB  ARG A1700       8.525  30.764  11.414  1.00 67.94           C
ATOM   1271  CG  ARG A1700       9.198  29.498  11.915  1.00 60.93           C
ATOM   1272  CD  ARG A1700       8.633  28.272  11.219  1.00 60.59           C
ATOM   1273  NE  ARG A1700       9.630  27.215  11.107  1.00 56.84           N
ATOM   1274  CZ  ARG A1700       9.772  26.216  11.967  1.00 56.73           C
ATOM   1275  NH1 ARG A1700       8.977  26.091  13.020  1.00 53.21           N
ATOM   1276  NH2 ARG A1700      10.741  25.320  11.768  1.00 48.63           N
ATOM   1277  N   GLY A1701       5.777  31.321  10.357  1.00 65.35           N
ATOM   1278  CA  GLY A1701       4.845  31.949   9.440  1.00 61.78           C
ATOM   1279  C   GLY A1701       4.935  31.373   8.043  1.00 60.47           C
ATOM   1280  O   GLY A1701       4.849  30.154   7.864  1.00 63.04           O
ATOM   1281  N   GLY A1702       5.110  32.235   7.042  1.00 60.98           N
ATOM   1282  CA  GLY A1702       5.285  31.786   5.673  1.00 62.41           C
ATOM   1283  C   GLY A1702       6.621  31.134   5.378  1.00 61.51           C
ATOM   1284  O   GLY A1702       6.880  30.767   4.226  1.00 60.91           O
ATOM   1285  N   ASN A1703       7.470  30.981   6.390  1.00 63.81           N
ATOM   1286  CA  ASN A1703       8.792  30.386   6.249  1.00 64.84           C
ATOM   1287  C   ASN A1703       8.839  28.932   6.686  1.00 58.28           C
ATOM   1288  O   ASN A1703       9.921  28.339   6.673  1.00 58.44           O
ATOM   1289  CB  ASN A1703       9.822  31.182   7.060  1.00 65.44           C
ATOM   1290  CG  ASN A1703      10.011  32.591   6.543  1.00 70.84           C
ATOM   1291  OD1 ASN A1703       9.092  33.409   6.591  1.00 73.78           O
ATOM   1292  ND2 ASN A1703      11.216  32.890   6.061  1.00 69.68           N
ATOM   1293  N   VAL A1704       7.707  28.356   7.085  1.00 55.49           N
ATOM   1294  CA  VAL A1704       7.633  26.976   7.559  1.00 50.40           C
ATOM   1295  C   VAL A1704       8.375  26.051   6.602  1.00 44.50           C
ATOM   1296  O   VAL A1704       8.002  25.954   5.424  1.00 41.75           O
ATOM   1297  CB  VAL A1704       6.175  26.520   7.721  1.00 47.69           C
ATOM   1298  CG1 VAL A1704       6.128  25.022   7.968  1.00 44.07           C
ATOM   1299  CG2 VAL A1704       5.504  27.274   8.860  1.00 55.50           C
ATOM   1300  N   PRO A1705       9.436  25.367   7.054  1.00 42.74           N
ATOM   1301  CA  PRO A1705      10.105  24.384   6.188  1.00 36.56           C
ATOM   1302  C   PRO A1705       9.258  23.123   6.034  1.00 31.91           C
ATOM   1303  O   PRO A1705       9.464  22.117   6.729  1.00 30.22           O
ATOM   1304  CB  PRO A1705      11.430  24.120   6.914  1.00 31.56           C
ATOM   1305  CG  PRO A1705      11.152  24.445   8.348  1.00 40.52           C
ATOM   1306  CD  PRO A1705      10.089  25.506   8.368  1.00 42.81           C
ATOM   1307  N   VAL A1706       8.306  23.185   5.096  1.00 26.65           N
ATOM   1308  CA  VAL A1706       7.290  22.140   4.942  1.00 25.95           C
ATOM   1309  C   VAL A1706       7.928  20.771   4.711  1.00 25.96           C
ATOM   1310  O   VAL A1706       7.448  19.747   5.223  1.00 25.19           O
ATOM   1311  CB  VAL A1706       6.332  22.525   3.797  1.00 31.62           C
ATOM   1312  CG1 VAL A1706       5.356  21.403   3.485  1.00 24.02           C
ATOM   1313  CG2 VAL A1706       5.573  23.788   4.175  1.00 33.05           C
ATOM   1314  N   ARG A1707       9.022  20.728   3.957  1.00 25.26           N
ATOM   1315  CA  ARG A1707       9.615  19.442   3.601  1.00 23.72           C
ATOM   1316  C   ARG A1707      10.236  18.713   4.786  1.00 24.19           C
ATOM   1317  O   ARG A1707      10.481  17.509   4.673  1.00 24.39           O
ATOM   1318  CB  ARG A1707      10.649  19.636   2.498  1.00 23.75           C
ATOM   1319  CG  ARG A1707      10.042  20.192   1.195  1.00 22.15           C
ATOM   1320  CD  ARG A1707      11.148  20.658   0.239  1.00 24.70           C
ATOM   1321  NE  ARG A1707      10.610  21.561  -0.765  1.00 25.08           N
ATOM   1322  CZ  ARG A1707      10.051  21.164  -1.898  1.00 29.31           C
ATOM   1323  NH1 ARG A1707      10.027  19.890  -2.249  1.00 23.53           N
ATOM   1324  NH2 ARG A1707       9.497  22.069  -2.698  1.00 30.65           N
ATOM   1325  N   TRP A1708      10.469  19.389   5.915  1.00 21.65           N
ATOM   1326  CA  TRP A1708      11.053  18.766   7.098  1.00 22.83           C
ATOM   1327  C   TRP A1708      10.078  18.621   8.263  1.00 22.79           C
ATOM   1328  O   TRP A1708      10.481  18.137   9.322  1.00 22.43           O
ATOM   1329  CB  TRP A1708      12.294  19.567   7.556  1.00 20.40           C
ATOM   1330  CG  TRP A1708      13.506  19.433   6.614  1.00 21.92           C
ATOM   1331  CD1 TRP A1708      14.568  18.564   6.756  1.00 22.75           C
ATOM   1332  CD2 TRP A1708      13.756  20.169   5.406  1.00 21.59           C
ATOM   1333  NE1 TRP A1708      15.460  18.726   5.720  1.00 22.65           N
ATOM   1334  CE2 TRP A1708      14.991  19.703   4.877  1.00 24.00           C
ATOM   1335  CE3 TRP A1708      13.067  21.181   4.723  1.00 23.80           C
ATOM   1336  CZ2 TRP A1708      15.541  20.211   3.700  1.00 22.79           C
ATOM   1337  CZ3 TRP A1708      13.613  21.686   3.548  1.00 22.44           C
ATOM   1338  CH2 TRP A1708      14.835  21.192   3.042  1.00 26.59           C
ATOM   1339  N   THR A1709       8.802  18.965   8.087  1.00 21.37           N
ATOM   1340  CA  THR A1709       7.845  19.093   9.182  1.00 25.38           C
ATOM   1341  C   THR A1709       6.839  17.935   9.196  1.00 25.03           C
ATOM   1342  O   THR A1709       6.186  17.644   8.185  1.00 24.02           O
ATOM   1343  CB  THR A1709       7.101  20.433   9.081  1.00 31.48           C
ATOM   1344  OG1 THR A1709       8.033  21.490   8.811  1.00 28.04           O
ATOM   1345  CG2 THR A1709       6.391  20.751  10.382  1.00 29.72           C
ATOM   1346  N   ALA A1710       6.690  17.310  10.360  1.00 24.40           N
ATOM   1347  CA  ALA A1710       5.781  16.189  10.508  1.00 21.82           C
ATOM   1348  C   ALA A1710       4.331  16.624  10.263  1.00 24.25           C
ATOM   1349  O   ALA A1710       3.967  17.781  10.516  1.00 24.00           O
ATOM   1350  CB  ALA A1710       5.931  15.585  11.906  1.00 24.37           C
ATOM   1351  N   PRO A1711       3.487  15.711   9.766  1.00 27.39           N
ATOM   1352  CA  PRO A1711       2.071  16.057   9.496  1.00 31.29           C
ATOM   1353  C   PRO A1711       1.348  16.699  10.669  1.00 31.79           C
ATOM   1354  O   PRO A1711       0.593  17.660  10.476  1.00 31.65           O
ATOM   1355  CB  PRO A1711       1.437  14.702   9.140  1.00 31.89           C
ATOM   1356  CG  PRO A1711       2.586  13.821   8.706  1.00 27.86           C
ATOM   1357  CD  PRO A1711       3.805  14.306   9.450  1.00 27.09           C
ATOM   1358  N   GLU A1712       1.560  16.196  11.884  1.00 28.25           N
ATOM   1359  CA  GLU A1712       0.827  16.722  13.027  1.00 32.94           C
ATOM   1360  C   GLU A1712       1.254  18.148  13.358  1.00 34.33           C
ATOM   1361  O   GLU A1712       0.446  18.917  13.897  1.00 33.01           O
ATOM   1362  CB  GLU A1712       0.990  15.792  14.245  1.00 29.88           C
ATOM   1363  CG  GLU A1712       2.350  15.806  14.951  1.00 35.29           C
ATOM   1364  CD  GLU A1712       3.349  14.809  14.366  1.00 31.76           C
ATOM   1365  OE1 GLU A1712       3.011  14.110  13.376  1.00 31.30           O
ATOM   1366  OE2 GLU A1712       4.469  14.718  14.918  1.00 33.57           O
ATOM   1367  N   ALA A1713       2.483  18.531  12.998  1.00 26.36           N
ATOM   1368  CA  ALA A1713       2.969  19.875  13.278  1.00 27.09           C
ATOM   1369  C   ALA A1713       2.481  20.867  12.235  1.00 33.19           C
ATOM   1370  O   ALA A1713       2.273  22.047  12.549  1.00 37.27           O
ATOM   1371  CB  ALA A1713       4.502  19.878  13.344  1.00 24.33           C
ATOM   1372  N   LEU A1714       2.297  20.404  10.999  1.00 29.15           N
ATOM   1373  CA  LEU A1714       1.717  21.244   9.957  1.00 35.05           C
ATOM   1374  C   LEU A1714       0.244  21.530  10.231  1.00 39.79           C
ATOM   1375  O   LEU A1714      -0.196  22.684  10.172  1.00 42.00           O
ATOM   1376  CB  LEU A1714       1.880  20.562   8.600  1.00 35.54           C
ATOM   1377  CG  LEU A1714       3.289  20.511   8.004  1.00 29.66           C
ATOM   1378  CD1 LEU A1714       3.262  19.651   6.762  1.00 28.19           C
ATOM   1379  CD2 LEU A1714       3.770  21.924   7.674  1.00 30.71           C
ATOM   1380  N   GLU A1715      -0.528  20.487  10.550  1.00 37.29           N
ATOM   1381  CA  GLU A1715      -1.982  20.571  10.647  1.00 42.24           C
ATOM   1382  C   GLU A1715      -2.474  21.035  12.016  1.00 44.73           C
ATOM   1383  O   GLU A1715      -3.398  21.850  12.096  1.00 49.07           O
ATOM   1384  CB  GLU A1715      -2.591  19.208  10.309  1.00 42.19           C
ATOM   1385  CG  GLU A1715      -2.355  18.810   8.866  1.00 43.79           C
ATOM   1386  CD  GLU A1715      -2.588  17.335   8.611  1.00 48.17           C
ATOM   1387  OE1 GLU A1715      -3.153  16.640   9.486  1.00 45.90           O
ATOM   1388  OE2 GLU A1715      -2.192  16.875   7.520  1.00 52.71           O
ATOM   1389  N   ASP A1716      -1.882  20.534  13.097  1.00 42.23           N
ATOM   1390  CA  ASP A1716      -2.338  20.830  14.446  1.00 38.91           C
ATOM   1391  C   ASP A1716      -1.383  21.726  15.220  1.00 40.67           C
ATOM   1392  O   ASP A1716      -1.675  22.068  16.369  1.00 41.39           O
ATOM   1393  CB  ASP A1716      -2.556  19.521  15.210  1.00 38.39           C
ATOM   1394  CG  ASP A1716      -3.508  18.581  14.489  1.00 49.55           C
ATOM   1395  OD1 ASP A1716      -4.704  18.924  14.369  1.00 50.73           O
ATOM   1396  OD2 ASP A1716      -3.058  17.508  14.022  1.00 51.93           O
ATOM   1397  N   ASN A1717      -0.254  22.115  14.620  1.00 42.39           N
ATOM   1398  CA  ASN A1717       0.783  22.906  15.288  1.00 39.98           C
ATOM   1399  C   ASN A1717       1.286  22.223  16.558  1.00 35.35           C
ATOM   1400  O   ASN A1717       1.609  22.879  17.549  1.00 41.50           O
ATOM   1401  CB  ASN A1717       0.299  24.329  15.595  1.00 45.62           C
ATOM   1402  CG  ASN A1717       0.931  25.378  14.678  1.00 51.94           C
ATOM   1403  OD1 ASN A1717       0.549  25.514  13.515  1.00 53.62           O
ATOM   1404  ND2 ASN A1717       1.900  26.126  15.207  1.00 50.63           N
ATOM   1405  N   ILE A1718       1.377  20.898  16.535  1.00 33.34           N
ATOM   1406  CA  ILE A1718       1.912  20.139  17.665  1.00 35.55           C
ATOM   1407  C   ILE A1718       3.390  19.858  17.391  1.00 31.95           C
ATOM   1408  O   ILE A1718       3.730  18.962  16.614  1.00 30.96           O
ATOM   1409  CB  ILE A1718       1.129  18.849  17.899  1.00 34.85           C
ATOM   1410  CG1 ILE A1718      -0.346  19.167  18.179  1.00 38.25           C
ATOM   1411  CG2 ILE A1718       1.735  18.071  19.042  1.00 35.44           C
ATOM   1412  CD1 ILE A1718      -1.217  17.939  18.309  1.00 37.38           C
ATOM   1413  N   PHE A1719       4.278  20.609  18.042  1.00 30.58           N
ATOM   1414  CA  PHE A1719       5.717  20.373  17.955  1.00 33.60           C
ATOM   1415  C   PHE A1719       6.194  19.666  19.214  1.00 34.25           C
ATOM   1416  O   PHE A1719       5.768  19.998  20.323  1.00 39.92           O
ATOM   1417  CB  PHE A1719       6.495  21.677  17.771  1.00 33.24           C
ATOM   1418  CG  PHE A1719       6.347  22.286  16.405  1.00 35.88           C
ATOM   1419  CD1 PHE A1719       5.227  23.035  16.084  1.00 31.85           C
ATOM   1420  CD2 PHE A1719       7.341  22.124  15.444  1.00 33.24           C
ATOM   1421  CE1 PHE A1719       5.096  23.606  14.823  1.00 34.88           C
ATOM   1422  CE2 PHE A1719       7.217  22.691  14.189  1.00 33.09           C
ATOM   1423  CZ  PHE A1719       6.092  23.433  13.880  1.00 34.19           C
ATOM   1424  N   SER A1720       7.076  18.693  19.044  1.00 33.29           N
ATOM   1425  CA  SER A1720       7.463  17.833  20.151  1.00 27.88           C
ATOM   1426  C   SER A1720       8.766  17.139  19.797  1.00 33.27           C
ATOM   1427  O   SER A1720       9.300  17.288  18.691  1.00 29.55           O
ATOM   1428  CB  SER A1720       6.374  16.803  20.455  1.00 32.34           C
ATOM   1429  OG  SER A1720       6.264  15.856  19.402  1.00 32.93           O
ATOM   1430  N   GLU A1721       9.265  16.352  20.754  1.00 27.31           N
ATOM   1431  CA  GLU A1721      10.460  15.561  20.522  1.00 27.71           C
ATOM   1432  C   GLU A1721      10.307  14.655  19.307  1.00 29.51           C
ATOM   1433  O   GLU A1721      11.294  14.367  18.622  1.00 25.89           O
ATOM   1434  CB  GLU A1721      10.790  14.745  21.776  1.00 31.21           C
ATOM   1435  CG  GLU A1721      11.132  15.635  22.979  1.00 33.27           C
ATOM   1436  CD  GLU A1721      11.509  14.857  24.228  1.00 41.90           C
ATOM   1437  OE1 GLU A1721      11.224  13.638  24.286  1.00 43.35           O
ATOM   1438  OE2 GLU A1721      12.097  15.473  25.152  1.00 44.51           O
ATOM   1439  N   LYS A1722       9.085  14.214  19.010  1.00 27.32           N
ATOM   1440  CA  LYS A1722       8.883  13.313  17.887  1.00 25.73           C
ATOM   1441  C   LYS A1722       8.739  14.037  16.545  1.00 23.64           C
ATOM   1442  O   LYS A1722       8.936  13.406  15.508  1.00 22.51           O
ATOM   1443  CB  LYS A1722       7.668  12.426  18.163  1.00 28.14           C
ATOM   1444  CG  LYS A1722       7.850  11.514  19.398  1.00 28.25           C
ATOM   1445  CD  LYS A1722       9.091  10.649  19.306  1.00 28.72           C
ATOM   1446  CE  LYS A1722       9.272   9.700  20.494  1.00 35.29           C
ATOM   1447  NZ  LYS A1722       8.267   8.587  20.503  1.00 38.00           N
ATOM   1448  N   SER A1723       8.402  15.330  16.523  1.00 22.74           N
ATOM   1449  CA  SER A1723       8.570  16.051  15.265  1.00 25.97           C
ATOM   1450  C   SER A1723      10.051  16.368  14.991  1.00 24.84           C
ATOM   1451  O   SER A1723      10.457  16.343  13.827  1.00 23.03           O
ATOM   1452  CB  SER A1723       7.699  17.321  15.220  1.00 25.47           C
ATOM   1453  OG  SER A1723       8.009  18.259  16.244  1.00 30.13           O
ATOM   1454  N   ASP A1724      10.882  16.604  16.024  1.00 21.36           N
ATOM   1455  CA  ASP A1724      12.336  16.664  15.800  1.00 23.03           C
ATOM   1456  C   ASP A1724      12.844  15.371  15.164  1.00 22.43           C
ATOM   1457  O   ASP A1724      13.718  15.397  14.291  1.00 21.35           O
ATOM   1458  CB  ASP A1724      13.099  16.911  17.111  1.00 20.14           C
ATOM   1459  CG  ASP A1724      13.179  18.390  17.496  1.00 24.60           C
ATOM   1460  OD1 ASP A1724      12.744  19.255  16.702  1.00 23.56           O
ATOM   1461  OD2 ASP A1724      13.674  18.686  18.607  1.00 24.33           O
ATOM   1462  N   VAL A1725      12.302  14.229  15.600  1.00 20.21           N
ATOM   1463  CA  VAL A1725      12.711  12.927  15.068  1.00 21.32           C
ATOM   1464  C   VAL A1725      12.346  12.815  13.582  1.00 23.64           C
ATOM   1465  O   VAL A1725      13.163  12.377  12.760  1.00 20.19           O
ATOM   1466  CB  VAL A1725      12.072  11.797  15.907  1.00 25.07           C
ATOM   1467  CG1 VAL A1725      11.989  10.498  15.129  1.00 25.07           C
ATOM   1468  CG2 VAL A1725      12.854  11.584  17.218  1.00 25.25           C
ATOM   1469  N   TRP A1726      11.111  13.196  13.218  1.00 21.76           N
ATOM   1470  CA  TRP A1726      10.707  13.208  11.802  1.00 18.95           C
ATOM   1471  C   TRP A1726      11.697  14.018  10.973  1.00 21.99           C
ATOM   1472  O   TRP A1726      12.156  13.567   9.918  1.00 20.17           O
ATOM   1473  CB  TRP A1726       9.276  13.775  11.650  1.00 21.45           C
ATOM   1474  CG  TRP A1726       8.751  13.877  10.203  1.00 19.21           C
ATOM   1475  CD1 TRP A1726       9.199  14.729   9.229  1.00 18.98           C
ATOM   1476  CD2 TRP A1726       7.712  13.098   9.596  1.00 21.75           C
ATOM   1477  NE1 TRP A1726       8.515  14.532   8.064  1.00 21.90           N
ATOM   1478  CE2 TRP A1726       7.595  13.532   8.257  1.00 24.22           C
ATOM   1479  CE3 TRP A1726       6.866  12.077  10.051  1.00 23.48           C
ATOM   1480  CZ2 TRP A1726       6.670  12.979   7.372  1.00 25.94           C
ATOM   1481  CZ3 TRP A1726       5.956  11.522   9.170  1.00 23.54           C
ATOM   1482  CH2 TRP A1726       5.860  11.975   7.845  1.00 23.81           C
ATOM   1483  N   ALA A1727      12.050  15.218  11.455  1.00 19.15           N
ATOM   1484  CA  ALA A1727      12.971  16.082  10.722  1.00 22.07           C
ATOM   1485  C   ALA A1727      14.327  15.408  10.546  1.00 21.51           C
ATOM   1486  O   ALA A1727      14.937  15.504   9.477  1.00 19.81           O
ATOM   1487  CB  ALA A1727      13.131  17.427  11.446  1.00 19.66           C
ATOM   1488  N   PHE A1728      14.791  14.684  11.571  1.00 19.16           N
ATOM   1489  CA  PHE A1728      16.067  13.973  11.472  1.00 19.22           C
ATOM   1490  C   PHE A1728      16.021  12.915  10.373  1.00 18.52           C
ATOM   1491  O   PHE A1728      16.998  12.728   9.636  1.00 21.81           O
ATOM   1492  CB  PHE A1728      16.409  13.345  12.830  1.00 19.56           C
ATOM   1493  CG  PHE A1728      17.591  12.408  12.795  1.00 21.76           C
ATOM   1494  CD1 PHE A1728      18.888  12.911  12.821  1.00 20.75           C
ATOM   1495  CD2 PHE A1728      17.405  11.029  12.740  1.00 23.91           C
ATOM   1496  CE1 PHE A1728      19.981  12.060  12.804  1.00 22.34           C
ATOM   1497  CE2 PHE A1728      18.493  10.164  12.698  1.00 21.95           C
ATOM   1498  CZ  PHE A1728      19.791  10.682  12.732  1.00 21.75           C
ATOM   1499  N   GLY A1729      14.883  12.226  10.231  1.00 21.15           N
ATOM   1500  CA  GLY A1729      14.721  11.317   9.105  1.00 18.02           C
ATOM   1501  C   GLY A1729      14.979  12.006   7.781  1.00 21.72           C
ATOM   1502  O   GLY A1729      15.650  11.460   6.908  1.00 21.15           O
ATOM   1503  N   VAL A1730      14.453  13.226   7.617  1.00 18.28           N
ATOM   1504  CA  VAL A1730      14.627  13.946   6.358  1.00 16.19           C
ATOM   1505  C   VAL A1730      16.091  14.351   6.185  1.00 22.48           C
ATOM   1506  O   VAL A1730      16.630  14.339   5.070  1.00 20.49           O
ATOM   1507  CB  VAL A1730      13.675  15.160   6.306  1.00 14.92           C
ATOM   1508  CG1 VAL A1730      13.784  15.867   4.962  1.00 20.27           C
ATOM   1509  CG2 VAL A1730      12.199  14.711   6.567  1.00 20.52           C
ATOM   1510  N   LEU A1731      16.754  14.710   7.290  1.00 20.73           N
ATOM   1511  CA  LEU A1731      18.182  15.011   7.255  1.00 20.65           C
ATOM   1512  C   LEU A1731      18.991  13.808   6.771  1.00 22.05           C
ATOM   1513  O   LEU A1731      19.918  13.953   5.966  1.00 21.90           O
ATOM   1514  CB  LEU A1731      18.640  15.452   8.652  1.00 18.24           C
ATOM   1515  CG  LEU A1731      20.127  15.765   8.876  1.00 23.33           C
ATOM   1516  CD1 LEU A1731      20.235  16.920   9.858  1.00 26.66           C
ATOM   1517  CD2 LEU A1731      20.855  14.537   9.436  1.00 21.54           C
ATOM   1518  N   MET A1732      18.666  12.614   7.267  1.00 22.20           N
ATOM   1519  CA  MET A1732      19.336  11.414   6.784  1.00 20.83           C
ATOM   1520  C   MET A1732      19.134  11.245   5.287  1.00 20.61           C
ATOM   1521  O   MET A1732      20.081  10.926   4.564  1.00 21.98           O
ATOM   1522  CB  MET A1732      18.834  10.181   7.531  1.00 25.13           C
ATOM   1523  CG  MET A1732      19.238  10.138   8.982  1.00 26.06           C
ATOM   1524  SD  MET A1732      18.817   8.529   9.685  1.00 31.18           S
ATOM   1525  CE  MET A1732      20.100   7.525   8.936  1.00 25.51           C
ATOM   1526  N   TYR A1733      17.915  11.480   4.795  1.00 18.63           N
ATOM   1527  CA  TYR A1733      17.685  11.420   3.349  1.00 21.10           C
ATOM   1528  C   TYR A1733      18.620  12.368   2.594  1.00 26.13           C
ATOM   1529  O   TYR A1733      19.174  12.006   1.550  1.00 25.70           O
ATOM   1530  CB  TYR A1733      16.216  11.740   3.033  1.00 22.14           C
ATOM   1531  CG  TYR A1733      15.876  11.606   1.577  1.00 22.47           C
ATOM   1532  CD1 TYR A1733      15.442  10.398   1.049  1.00 24.69           C
ATOM   1533  CD2 TYR A1733      16.007  12.693   0.715  1.00 25.29           C
ATOM   1534  CE1 TYR A1733      15.137  10.279  -0.316  1.00 25.99           C
ATOM   1535  CE2 TYR A1733      15.688  12.590  -0.611  1.00 25.90           C
ATOM   1536  CZ  TYR A1733      15.265  11.393  -1.127  1.00 25.79           C
ATOM   1537  OH  TYR A1733      14.985  11.333  -2.470  1.00 30.54           O
ATOM   1538  N   GLU A1734      18.798  13.589   3.108  1.00 20.55           N
ATOM   1539  CA  GLU A1734      19.698  14.560   2.486  1.00 23.11           C
ATOM   1540  C   GLU A1734      21.139  14.066   2.463  1.00 21.81           C
ATOM   1541  O   GLU A1734      21.876  14.333   1.507  1.00 22.89           O
ATOM   1542  CB  GLU A1734      19.644  15.886   3.245  1.00 20.60           C
ATOM   1543  CG  GLU A1734      18.338  16.670   3.133  1.00 24.24           C
ATOM   1544  CD  GLU A1734      18.447  18.019   3.851  1.00 27.61           C
ATOM   1545  OE1 GLU A1734      18.295  18.037   5.092  1.00 23.91           O
ATOM   1546  OE2 GLU A1734      18.725  19.045   3.185  1.00 25.73           O
ATOM   1547  N   VAL A1735      21.571  13.404   3.541  1.00 18.69           N
ATOM   1548  CA  VAL A1735      22.933  12.896   3.636  1.00 24.11           C
ATOM   1549  C   VAL A1735      23.209  11.883   2.534  1.00 25.93           C
ATOM   1550  O   VAL A1735      24.327  11.816   2.017  1.00 25.70           O
ATOM   1551  CB  VAL A1735      23.169  12.292   5.039  1.00 26.72           C
ATOM   1552  CG1 VAL A1735      24.464  11.481   5.078  1.00 24.30           C
ATOM   1553  CG2 VAL A1735      23.170  13.400   6.110  1.00 20.05           C
ATOM   1554  N   TYR A1736      22.193  11.113   2.126  1.00 22.60           N
ATOM   1555  CA  TYR A1736      22.351  10.027   1.161  1.00 23.94           C
ATOM   1556  C   TYR A1736      21.879  10.387  -0.247  1.00 30.75           C
ATOM   1557  O   TYR A1736      21.724   9.493  -1.092  1.00 28.74           O
ATOM   1558  CB  TYR A1736      21.622   8.782   1.668  1.00 22.47           C
ATOM   1559  CG  TYR A1736      22.362   8.078   2.796  1.00 25.37           C
ATOM   1560  CD1 TYR A1736      23.367   7.160   2.517  1.00 27.19           C
ATOM   1561  CD2 TYR A1736      22.069   8.343   4.132  1.00 25.34           C
ATOM   1562  CE1 TYR A1736      24.065   6.519   3.530  1.00 24.97           C
ATOM   1563  CE2 TYR A1736      22.766   7.702   5.153  1.00 28.67           C
ATOM   1564  CZ  TYR A1736      23.755   6.786   4.844  1.00 23.73           C
ATOM   1565  OH  TYR A1736      24.438   6.142   5.848  1.00 25.78           O
ATOM   1566  N   THR A1737      21.667  11.669  -0.530  1.00 27.77           N
ATOM   1567  CA  THR A1737      21.320  12.131  -1.864  1.00 29.15           C
ATOM   1568  C   THR A1737      22.172  13.351  -2.182  1.00 32.75           C
ATOM   1569  O   THR A1737      22.899  13.872  -1.337  1.00 35.71           O
ATOM   1570  CB  THR A1737      19.817  12.465  -1.991  1.00 27.88           C
ATOM   1571  OG1 THR A1737      19.440  13.416  -0.981  1.00 25.85           O
ATOM   1572  CG2 THR A1737      18.962  11.211  -1.869  1.00 25.62           C
ATOM   1573  N   LYS A1738      22.108  13.823  -3.411  1.00 35.31           N
ATOM   1574  CA  LYS A1738      22.915  14.994  -3.734  1.00 42.58           C
ATOM   1575  C   LYS A1738      22.078  16.114  -4.337  1.00 45.44           C
ATOM   1576  O   LYS A1738      22.643  17.085  -4.857  1.00 43.32           O
ATOM   1577  CB  LYS A1738      24.082  14.604  -4.652  1.00 43.50           C
ATOM   1578  CG  LYS A1738      25.187  13.813  -3.929  1.00 42.71           C
ATOM   1579  CD  LYS A1738      26.380  13.571  -4.845  1.00 42.33           C
ATOM   1580  CE  LYS A1738      27.541  12.936  -4.100  1.00 44.80           C
ATOM   1581  NZ  LYS A1738      28.261  13.906  -3.213  1.00 42.63           N
ATOM   1582  N   ALA A1739      20.750  15.983  -4.305  1.00 44.56           N
ATOM   1583  CA  ALA A1739      19.830  17.038  -4.696  1.00 39.31           C
ATOM   1584  C   ALA A1739      19.683  18.057  -3.569  1.00 40.96           C
ATOM   1585  O   ALA A1739      19.958  17.778  -2.394  1.00 35.17           O
ATOM   1586  CB  ALA A1739      18.463  16.458  -5.061  1.00 42.77           C
ATOM   1587  N   ALA A1740      19.265  19.268  -3.952  1.00 39.21           N
ATOM   1588  CA  ALA A1740      19.128  20.354  -2.989  1.00 38.39           C
ATOM   1589  C   ALA A1740      17.880  20.203  -2.138  1.00 35.19           C
ATOM   1590  O   ALA A1740      17.901  20.555  -0.955  1.00 37.17           O
ATOM   1591  CB  ALA A1740      19.099  21.705  -3.705  1.00 39.80           C
ATOM   1592  N   MET A1741      16.797  19.674  -2.701  1.00 34.51           N
ATOM   1593  CA  MET A1741      15.522  19.644  -1.989  1.00 31.02           C
ATOM   1594  C   MET A1741      14.961  18.224  -1.918  1.00 29.90           C
ATOM   1595  O   MET A1741      14.811  17.557  -2.959  1.00 29.64           O
ATOM   1596  CB  MET A1741      14.503  20.577  -2.661  1.00 30.48           C
ATOM   1597  CG  MET A1741      14.774  22.058  -2.421  1.00 43.28           C
ATOM   1598  SD  MET A1741      14.447  22.566  -0.711  1.00 49.42           S
ATOM   1599  CE  MET A1741      14.982  24.275  -0.752  1.00 46.95           C
ATOM   1600  N   PRO A1742      14.598  17.750  -0.732  1.00 24.23           N
ATOM   1601  CA  PRO A1742      13.783  16.535  -0.653  1.00 25.90           C
ATOM   1602  C   PRO A1742      12.438  16.745  -1.334  1.00 23.33           C
ATOM   1603  O   PRO A1742      11.909  17.860  -1.386  1.00 25.53           O
ATOM   1604  CB  PRO A1742      13.618  16.318   0.858  1.00 27.58           C
ATOM   1605  CG  PRO A1742      14.676  17.171   1.493  1.00 27.46           C
ATOM   1606  CD  PRO A1742      14.819  18.347   0.591  1.00 25.76           C
ATOM   1607  N   TYR A1743      11.882  15.656  -1.865  1.00 23.70           N
ATOM   1608  CA  TYR A1743      10.651  15.711  -2.663  1.00 25.16           C
ATOM   1609  C   TYR A1743      10.876  16.569  -3.910  1.00 26.32           C
ATOM   1610  O   TYR A1743      10.092  17.476  -4.236  1.00 25.20           O
ATOM   1611  CB  TYR A1743       9.457  16.226  -1.841  1.00 20.22           C
ATOM   1612  CG  TYR A1743       9.227  15.516  -0.495  1.00 22.81           C
ATOM   1613  CD1 TYR A1743       8.498  14.321  -0.425  1.00 23.66           C
ATOM   1614  CD2 TYR A1743       9.713  16.052   0.693  1.00 18.47           C
ATOM   1615  CE1 TYR A1743       8.272  13.675   0.790  1.00 21.33           C
ATOM   1616  CE2 TYR A1743       9.499  15.412   1.928  1.00 19.93           C
ATOM   1617  CZ  TYR A1743       8.784  14.217   1.962  1.00 24.70           C
ATOM   1618  OH  TYR A1743       8.574  13.555   3.158  1.00 17.71           O
ATOM   1619  N   THR A1744      11.984  16.298  -4.601  1.00 25.40           N
ATOM   1620  CA  THR A1744      12.329  17.124  -5.748  1.00 27.90           C
ATOM   1621  C   THR A1744      11.268  16.942  -6.829  1.00 34.35           C
ATOM   1622  O   THR A1744      10.765  15.838  -7.061  1.00 29.62           O
ATOM   1623  CB  THR A1744      13.742  16.796  -6.259  1.00 36.31           C
ATOM   1624  OG1 THR A1744      14.061  17.630  -7.383  1.00 41.51           O
ATOM   1625  CG2 THR A1744      13.871  15.349  -6.660  1.00 31.56           C
ATOM   1626  N   GLY A1745      10.864  18.057  -7.428  1.00 32.03           N
ATOM   1627  CA  GLY A1745       9.819  18.065  -8.417  1.00 31.39           C
ATOM   1628  C   GLY A1745       8.437  18.364  -7.881  1.00 30.59           C
ATOM   1629  O   GLY A1745       7.506  18.488  -8.683  1.00 32.70           O
ATOM   1630  N   TRP A1746       8.273  18.487  -6.556  1.00 29.99           N
ATOM   1631  CA  TRP A1746       7.003  18.828  -5.923  1.00 28.95           C
ATOM   1632  C   TRP A1746       7.107  20.167  -5.201  1.00 32.75           C
ATOM   1633  O   TRP A1746       8.098  20.436  -4.516  1.00 28.06           O
ATOM   1634  CB  TRP A1746       6.562  17.767  -4.886  1.00 24.69           C
ATOM   1635  CG  TRP A1746       6.027  16.483  -5.405  1.00 21.80           C
ATOM   1636  CD1 TRP A1746       5.760  16.165  -6.699  1.00 28.63           C
ATOM   1637  CD2 TRP A1746       5.666  15.336  -4.622  1.00 23.16           C
ATOM   1638  NE1 TRP A1746       5.244  14.882  -6.775  1.00 27.48           N
ATOM   1639  CE2 TRP A1746       5.184  14.353  -5.513  1.00 25.26           C
ATOM   1640  CE3 TRP A1746       5.697  15.050  -3.250  1.00 24.76           C
ATOM   1641  CZ2 TRP A1746       4.753  13.099  -5.081  1.00 24.30           C
ATOM   1642  CZ3 TRP A1746       5.275  13.803  -2.822  1.00 22.94           C
ATOM   1643  CH2 TRP A1746       4.810  12.843  -3.735  1.00 25.76           C
ATOM   1644  N   ASN A1747       6.048  20.972  -5.278  1.00 31.13           N
ATOM   1645  CA  ASN A1747       6.014  22.191  -4.490  1.00 30.84           C
ATOM   1646  C   ASN A1747       5.530  21.879  -3.072  1.00 27.70           C
ATOM   1647  O   ASN A1747       5.207  20.736  -2.728  1.00 26.52           O
ATOM   1648  CB  ASN A1747       5.152  23.255  -5.185  1.00 30.41           C
ATOM   1649  CG  ASN A1747       3.690  22.847  -5.325  1.00 34.00           C
ATOM   1650  OD1 ASN A1747       3.074  22.296  -4.403  1.00 31.83           O
ATOM   1651  ND2 ASN A1747       3.125  23.126  -6.494  1.00 37.49           N
ATOM   1652  N   ASN A1748       5.461  22.923  -2.247  1.00 25.48           N
ATOM   1653  CA  ASN A1748       5.207  22.755  -0.820  1.00 29.24           C
ATOM   1654  C   ASN A1748       3.803  22.226  -0.538  1.00 32.27           C
ATOM   1655  O   ASN A1748       3.616  21.432   0.394  1.00 29.75           O
ATOM   1656  CB  ASN A1748       5.416  24.088  -0.096  1.00 33.72           C
ATOM   1657  CG  ASN A1748       6.878  24.410   0.112  1.00 36.94           C
ATOM   1658  OD1 ASN A1748       7.719  23.508   0.169  1.00 38.29           O
ATOM   1659  ND2 ASN A1748       7.193  25.693   0.237  1.00 40.07           N
ATOM   1660  N   GLN A1749       2.798  22.677  -1.298  1.00 28.91           N
ATOM   1661  CA  GLN A1749       1.437  22.205  -1.045  1.00 29.08           C
ATOM   1662  C   GLN A1749       1.276  20.767  -1.518  1.00 27.76           C
ATOM   1663  O   GLN A1749       0.604  19.957  -0.867  1.00 28.79           O
ATOM   1664  CB  GLN A1749       0.415  23.128  -1.716  1.00 35.76           C
ATOM   1665  CG  GLN A1749      -0.990  22.960  -1.160  1.00 40.56           C
ATOM   1666  CD  GLN A1749      -1.979  24.008  -1.659  1.00 48.19           C
ATOM   1667  OE1 GLN A1749      -1.670  25.202  -1.724  1.00 52.58           O
ATOM   1668  NE2 GLN A1749      -3.180  23.559  -2.007  1.00 42.46           N
ATOM   1669  N   ARG A1750       1.912  20.424  -2.633  1.00 28.53           N
ATOM   1670  CA  ARG A1750       1.923  19.037  -3.073  1.00 26.47           C
ATOM   1671  C   ARG A1750       2.600  18.130  -2.042  1.00 28.58           C
ATOM   1672  O   ARG A1750       2.122  17.019  -1.776  1.00 25.65           O
ATOM   1673  CB  ARG A1750       2.615  18.948  -4.423  1.00 25.72           C
ATOM   1674  CG  ARG A1750       2.711  17.564  -4.972  1.00 30.68           C
ATOM   1675  CD  ARG A1750       1.355  17.043  -5.309  1.00 30.03           C
ATOM   1676  NE  ARG A1750       1.441  15.756  -5.990  1.00 30.33           N
ATOM   1677  CZ  ARG A1750       1.602  15.621  -7.298  1.00 37.56           C
ATOM   1678  NH1 ARG A1750       1.709  16.676  -8.097  1.00 34.13           N
ATOM   1679  NH2 ARG A1750       1.668  14.398  -7.818  1.00 36.92           N
ATOM   1680  N   VAL A1751       3.708  18.585  -1.441  1.00 26.43           N
ATOM   1681  CA  VAL A1751       4.364  17.769  -0.417  1.00 27.65           C
ATOM   1682  C   VAL A1751       3.400  17.490   0.728  1.00 29.42           C
ATOM   1683  O   VAL A1751       3.218  16.336   1.137  1.00 30.03           O
ATOM   1684  CB  VAL A1751       5.663  18.432   0.091  1.00 24.89           C
ATOM   1685  CG1 VAL A1751       6.249  17.640   1.320  1.00 22.13           C
ATOM   1686  CG2 VAL A1751       6.693  18.487  -1.003  1.00 26.89           C
ATOM   1687  N   TRP A1752       2.753  18.539   1.248  1.00 26.95           N
ATOM   1688  CA  TRP A1752       1.881  18.370   2.407  1.00 32.15           C
ATOM   1689  C   TRP A1752       0.737  17.405   2.114  1.00 30.06           C
ATOM   1690  O   TRP A1752       0.435  16.519   2.920  1.00 29.68           O
ATOM   1691  CB  TRP A1752       1.313  19.715   2.864  1.00 30.82           C
ATOM   1692  CG  TRP A1752      -0.019  19.526   3.553  1.00 41.95           C
ATOM   1693  CD1 TRP A1752      -0.252  18.834   4.714  1.00 38.28           C
ATOM   1694  CD2 TRP A1752      -1.300  20.008   3.114  1.00 40.60           C
ATOM   1695  NE1 TRP A1752      -1.588  18.866   5.025  1.00 40.76           N
ATOM   1696  CE2 TRP A1752      -2.255  19.576   4.062  1.00 42.56           C
ATOM   1697  CE3 TRP A1752      -1.729  20.776   2.024  1.00 37.98           C
ATOM   1698  CZ2 TRP A1752      -3.621  19.884   3.951  1.00 47.93           C
ATOM   1699  CZ3 TRP A1752      -3.095  21.079   1.914  1.00 43.21           C
ATOM   1700  CH2 TRP A1752      -4.018  20.631   2.871  1.00 43.04           C
ATOM   1701  N   ILE A1753       0.072  17.574   0.976  1.00 27.84           N
ATOM   1702  CA  ILE A1753      -1.075  16.719   0.687  1.00 28.62           C
ATOM   1703  C   ILE A1753      -0.635  15.276   0.524  1.00 33.19           C
ATOM   1704  O   ILE A1753      -1.277  14.354   1.055  1.00 30.59           O
ATOM   1705  CB  ILE A1753      -1.825  17.225  -0.557  1.00 32.20           C
ATOM   1706  CG1 ILE A1753      -2.634  18.466  -0.193  1.00 38.72           C
ATOM   1707  CG2 ILE A1753      -2.789  16.164  -1.058  1.00 34.71           C
ATOM   1708  CD1 ILE A1753      -2.598  19.549  -1.229  1.00 40.01           C
ATOM   1709  N   GLU A1754       0.473  15.057  -0.201  1.00 26.44           N
ATOM   1710  CA  GLU A1754       0.952  13.701  -0.452  1.00 27.40           C
ATOM   1711  C   GLU A1754       1.372  13.016   0.843  1.00 28.98           C
ATOM   1712  O   GLU A1754       1.063  11.836   1.062  1.00 28.08           O
ATOM   1713  CB  GLU A1754       2.124  13.740  -1.438  1.00 28.94           C
ATOM   1714  CG  GLU A1754       1.732  14.126  -2.867  1.00 34.35           C
ATOM   1715  CD  GLU A1754       1.201  12.949  -3.661  1.00 35.33           C
ATOM   1716  OE1 GLU A1754       1.028  11.864  -3.073  1.00 37.58           O
ATOM   1717  OE2 GLU A1754       0.980  13.100  -4.877  1.00 35.23           O
ATOM   1718  N   VAL A1755       2.071  13.747   1.710  1.00 25.12           N
ATOM   1719  CA  VAL A1755       2.618  13.170   2.938  1.00 28.26           C
ATOM   1720  C   VAL A1755       1.510  12.870   3.948  1.00 27.69           C
ATOM   1721  O   VAL A1755       1.499  11.808   4.586  1.00 27.11           O
ATOM   1722  CB  VAL A1755       3.697  14.108   3.522  1.00 25.24           C
ATOM   1723  CG1 VAL A1755       4.040  13.721   4.955  1.00 23.40           C
ATOM   1724  CG2 VAL A1755       4.974  14.094   2.635  1.00 23.38           C
ATOM   1725  N   THR A1756       0.550  13.779   4.103  1.00 30.69           N
ATOM   1726  CA  THR A1756      -0.539  13.494   5.033  1.00 31.10           C
ATOM   1727  C   THR A1756      -1.383  12.313   4.567  1.00 31.85           C
ATOM   1728  O   THR A1756      -1.967  11.608   5.399  1.00 32.78           O
ATOM   1729  CB  THR A1756      -1.400  14.734   5.247  1.00 34.67           C
ATOM   1730  OG1 THR A1756      -2.239  14.521   6.382  1.00 40.06           O
ATOM   1731  CG2 THR A1756      -2.269  15.004   4.029  1.00 34.63           C
ATOM   1732  N   ASN A1757      -1.404  12.039   3.262  1.00 29.44           N
ATOM   1733  CA  ASN A1757      -2.124  10.900   2.713  1.00 29.68           C
ATOM   1734  C   ASN A1757      -1.286   9.627   2.661  1.00 31.12           C
ATOM   1735  O   ASN A1757      -1.757   8.612   2.131  1.00 35.14           O
ATOM   1736  CB  ASN A1757      -2.662  11.243   1.318  1.00 30.43           C
ATOM   1737  CG  ASN A1757      -3.916  12.121   1.376  1.00 30.58           C
ATOM   1738  OD1 ASN A1757      -4.672  12.076   2.351  1.00 28.25           O
ATOM   1739  ND2 ASN A1757      -4.138  12.919   0.333  1.00 28.97           N
ATOM   1740  N   GLY A1758      -0.063   9.647   3.189  1.00 32.47           N
ATOM   1741  CA  GLY A1758       0.708   8.426   3.366  1.00 28.02           C
ATOM   1742  C   GLY A1758       1.915   8.256   2.466  1.00 32.55           C
ATOM   1743  O   GLY A1758       2.643   7.272   2.638  1.00 28.45           O
ATOM   1744  N   PHE A1759       2.169   9.154   1.512  1.00 32.51           N
ATOM   1745  CA  PHE A1759       3.407   9.032   0.743  1.00 32.54           C
ATOM   1746  C   PHE A1759       4.622   9.169   1.655  1.00 24.82           C
ATOM   1747  O   PHE A1759       4.627   9.976   2.588  1.00 23.68           O
ATOM   1748  CB  PHE A1759       3.501  10.087  -0.367  1.00 25.72           C
ATOM   1749  CG  PHE A1759       4.773   9.980  -1.184  1.00 27.20           C
ATOM   1750  CD1 PHE A1759       4.850   9.104  -2.253  1.00 23.34           C
ATOM   1751  CD2 PHE A1759       5.896  10.740  -0.865  1.00 23.33           C
ATOM   1752  CE1 PHE A1759       6.002   8.989  -2.995  1.00 22.50           C
ATOM   1753  CE2 PHE A1759       7.048  10.629  -1.592  1.00 23.21           C
ATOM   1754  CZ  PHE A1759       7.107   9.761  -2.674  1.00 25.03           C
ATOM   1755  N   ARG A1760       5.653   8.364   1.374  1.00 22.92           N
ATOM   1756  CA  ARG A1760       6.968   8.484   2.007  1.00 25.67           C
ATOM   1757  C   ARG A1760       8.058   8.373   0.947  1.00 28.22           C
ATOM   1758  O   ARG A1760       7.909   7.643  -0.044  1.00 25.39           O
ATOM   1759  CB  ARG A1760       7.200   7.398   3.084  1.00 24.75           C
ATOM   1760  CG  ARG A1760       6.179   7.408   4.235  1.00 32.78           C
ATOM   1761  CD  ARG A1760       6.334   8.652   5.117  1.00 26.30           C
ATOM   1762  NE  ARG A1760       5.431   8.670   6.268  1.00 26.87           N
ATOM   1763  CZ  ARG A1760       4.208   9.189   6.264  1.00 26.18           C
ATOM   1764  NH1 ARG A1760       3.667   9.685   5.160  1.00 23.13           N
ATOM   1765  NH2 ARG A1760       3.513   9.221   7.398  1.00 23.26           N
ATOM   1766  N   LEU A1761       9.175   9.075   1.180  1.00 23.33           N
ATOM   1767  CA  LEU A1761      10.292   9.013   0.245  1.00 24.40           C
ATOM   1768  C   LEU A1761      10.845   7.589   0.161  1.00 28.94           C
ATOM   1769  O   LEU A1761      10.959   6.900   1.186  1.00 25.19           O
ATOM   1770  CB  LEU A1761      11.401   9.983   0.655  1.00 26.95           C
ATOM   1771  CG  LEU A1761      11.043  11.459   0.444  1.00 24.69           C
ATOM   1772  CD1 LEU A1761      11.950  12.355   1.225  1.00 26.01           C
ATOM   1773  CD2 LEU A1761      11.068  11.776  -1.033  1.00 25.41           C
ATOM   1774  N   PRO A1762      11.206   7.125  -1.030  1.00 23.06           N
ATOM   1775  CA  PRO A1762      11.781   5.787  -1.184  1.00 25.47           C
ATOM   1776  C   PRO A1762      13.300   5.791  -1.022  1.00 29.19           C
ATOM   1777  O   PRO A1762      13.955   6.833  -1.027  1.00 24.25           O
ATOM   1778  CB  PRO A1762      11.395   5.424  -2.624  1.00 25.73           C
ATOM   1779  CG  PRO A1762      11.546   6.766  -3.346  1.00 25.17           C
ATOM   1780  CD  PRO A1762      11.026   7.798  -2.334  1.00 28.00           C
ATOM   1781  N   CYS A1763      13.849   4.592  -0.913  1.00 28.15           N
ATOM   1782  CA  CYS A1763      15.252   4.403  -0.539  1.00 26.62           C
ATOM   1783  C   CYS A1763      16.209   4.940  -1.602  1.00 30.11           C
ATOM   1784  O   CYS A1763      16.156   4.487  -2.756  1.00 29.80           O
ATOM   1785  CB  CYS A1763      15.516   2.912  -0.308  1.00 24.53           C
ATOM   1786  SG  CYS A1763      17.204   2.568   0.212  1.00 29.07           S
ATOM   1787  N   PRO A1764      17.092   5.883  -1.270  1.00 28.72           N
ATOM   1788  CA  PRO A1764      18.070   6.360  -2.263  1.00 26.95           C
ATOM   1789  C   PRO A1764      18.956   5.221  -2.761  1.00 31.91           C
ATOM   1790  O   PRO A1764      19.285   4.297  -2.016  1.00 31.12           O
ATOM   1791  CB  PRO A1764      18.872   7.411  -1.489  1.00 25.99           C
ATOM   1792  CG  PRO A1764      17.957   7.863  -0.384  1.00 28.78           C
ATOM   1793  CD  PRO A1764      17.139   6.652  -0.012  1.00 27.25           C
ATOM   1794  N   ALA A1765      19.323   5.279  -4.048  1.00 30.32           N
ATOM   1795  CA  ALA A1765      20.077   4.174  -4.646  1.00 38.47           C
ATOM   1796  C   ALA A1765      21.338   3.844  -3.862  1.00 39.62           C
ATOM   1797  O   ALA A1765      21.710   2.671  -3.758  1.00 40.49           O
ATOM   1798  CB  ALA A1765      20.444   4.481  -6.101  1.00 36.00           C
ATOM   1799  N   ASP A1766      21.995   4.846  -3.285  1.00 36.45           N
ATOM   1800  CA  ASP A1766      23.271   4.636  -2.622  1.00 41.59           C
ATOM   1801  C   ASP A1766      23.130   4.540  -1.099  1.00 41.27           C
ATOM   1802  O   ASP A1766      24.118   4.711  -0.375  1.00 41.18           O
ATOM   1803  CB  ASP A1766      24.245   5.747  -3.027  1.00 45.77           C
ATOM   1804  CG  ASP A1766      24.436   5.835  -4.550  1.00 48.37           C
ATOM   1805  OD1 ASP A1766      24.864   4.818  -5.149  1.00 47.89           O
ATOM   1806  OD2 ASP A1766      24.146   6.907  -5.146  1.00 42.47           O
ATOM   1807  N   CYS A1767      21.914   4.250  -0.597  1.00 34.59           N
ATOM   1808  CA  CYS A1767      21.693   4.101   0.839  1.00 37.46           C
ATOM   1809  C   CYS A1767      21.623   2.627   1.210  1.00 35.66           C
ATOM   1810  O   CYS A1767      20.890   1.873   0.554  1.00 33.64           O
ATOM   1811  CB  CYS A1767      20.399   4.795   1.248  1.00 28.22           C
ATOM   1812  SG  CYS A1767      20.083   4.760   3.018  1.00 30.30           S
ATOM   1813  N   PRO A1768      22.365   2.164   2.222  1.00 34.14           N
ATOM   1814  CA  PRO A1768      22.240   0.759   2.635  1.00 29.59           C
ATOM   1815  C   PRO A1768      20.859   0.464   3.206  1.00 31.46           C
ATOM   1816  O   PRO A1768      20.260   1.289   3.903  1.00 32.39           O
ATOM   1817  CB  PRO A1768      23.331   0.596   3.704  1.00 31.65           C
ATOM   1818  CG  PRO A1768      24.267   1.717   3.492  1.00 34.19           C
ATOM   1819  CD  PRO A1768      23.469   2.851   2.920  1.00 35.42           C
ATOM   1820  N   LEU A1769      20.365  -0.740   2.920  1.00 29.11           N
ATOM   1821  CA  LEU A1769      19.035  -1.118   3.386  1.00 33.83           C
ATOM   1822  C   LEU A1769      18.861  -1.046   4.899  1.00 29.60           C
ATOM   1823  O   LEU A1769      17.775  -0.639   5.338  1.00 31.77           O
ATOM   1824  CB  LEU A1769      18.683  -2.516   2.862  1.00 33.42           C
ATOM   1825  CG  LEU A1769      18.760  -2.573   1.339  1.00 36.88           C
ATOM   1826  CD1 LEU A1769      18.346  -3.940   0.819  1.00 40.40           C
ATOM   1827  CD2 LEU A1769      17.895  -1.470   0.744  1.00 35.64           C
ATOM   1828  N   PRO A1770      19.832  -1.419   5.741  1.00 30.59           N
ATOM   1829  CA  PRO A1770      19.618  -1.241   7.190  1.00 32.91           C
ATOM   1830  C   PRO A1770      19.510   0.212   7.609  1.00 30.65           C
ATOM   1831  O   PRO A1770      18.816   0.517   8.589  1.00 29.16           O
ATOM   1832  CB  PRO A1770      20.850  -1.917   7.811  1.00 34.42           C
ATOM   1833  CG  PRO A1770      21.256  -2.920   6.816  1.00 34.39           C
ATOM   1834  CD  PRO A1770      21.005  -2.270   5.480  1.00 33.76           C
ATOM   1835  N   VAL A1771      20.194   1.115   6.905  1.00 32.35           N
ATOM   1836  CA  VAL A1771      20.106   2.543   7.205  1.00 28.72           C
ATOM   1837  C   VAL A1771      18.731   3.090   6.835  1.00 26.71           C
ATOM   1838  O   VAL A1771      18.119   3.845   7.601  1.00 26.50           O
ATOM   1839  CB  VAL A1771      21.230   3.292   6.469  1.00 23.41           C
ATOM   1840  CG1 VAL A1771      21.018   4.784   6.559  1.00 27.83           C
ATOM   1841  CG2 VAL A1771      22.595   2.901   7.038  1.00 29.64           C
ATOM   1842  N   PHE A1772      18.226   2.727   5.657  1.00 25.49           N
ATOM   1843  CA  PHE A1772      16.901   3.191   5.257  1.00 27.15           C
ATOM   1844  C   PHE A1772      15.822   2.669   6.194  1.00 28.83           C
ATOM   1845  O   PHE A1772      14.809   3.340   6.400  1.00 29.18           O
ATOM   1846  CB  PHE A1772      16.604   2.786   3.816  1.00 24.50           C
ATOM   1847  CG  PHE A1772      15.213   3.188   3.348  1.00 26.07           C
ATOM   1848  CD1 PHE A1772      14.902   4.523   3.121  1.00 27.55           C
ATOM   1849  CD2 PHE A1772      14.226   2.234   3.148  1.00 29.73           C
ATOM   1850  CE1 PHE A1772      13.623   4.905   2.708  1.00 26.37           C
ATOM   1851  CE2 PHE A1772      12.938   2.607   2.733  1.00 30.23           C
ATOM   1852  CZ  PHE A1772      12.646   3.942   2.504  1.00 27.46           C
ATOM   1853  N   LYS A1773      16.024   1.487   6.787  1.00 28.46           N
ATOM   1854  CA  LYS A1773      15.075   0.996   7.778  1.00 27.85           C
ATOM   1855  C   LYS A1773      14.939   1.988   8.929  1.00 29.08           C
ATOM   1856  O   LYS A1773      13.827   2.365   9.312  1.00 28.43           O
ATOM   1857  CB  LYS A1773      15.514  -0.376   8.292  1.00 32.80           C
ATOM   1858  CG  LYS A1773      14.473  -1.052   9.191  1.00 42.60           C
ATOM   1859  CD  LYS A1773      14.794  -2.526   9.429  1.00 43.92           C
ATOM   1860  CE  LYS A1773      15.543  -2.730  10.744  1.00 59.14           C
ATOM   1861  NZ  LYS A1773      14.654  -2.523  11.927  1.00 65.67           N
ATOM   1862  N   ILE A1774      16.074   2.444   9.467  1.00 30.77           N
ATOM   1863  CA  ILE A1774      16.066   3.429  10.549  1.00 26.52           C
ATOM   1864  C   ILE A1774      15.411   4.730  10.086  1.00 28.14           C
ATOM   1865  O   ILE A1774      14.560   5.297  10.779  1.00 27.80           O
ATOM   1866  CB  ILE A1774      17.499   3.671  11.052  1.00 31.53           C
ATOM   1867  CG1 ILE A1774      18.073   2.401  11.691  1.00 27.94           C
ATOM   1868  CG2 ILE A1774      17.543   4.859  12.016  1.00 30.79           C
ATOM   1869  CD1 ILE A1774      19.566   2.508  12.049  1.00 29.22           C
ATOM   1870  N   MET A1775      15.825   5.233   8.917  1.00 24.57           N
ATOM   1871  CA  MET A1775      15.221   6.429   8.333  1.00 25.27           C
ATOM   1872  C   MET A1775      13.706   6.317   8.265  1.00 24.38           C
ATOM   1873  O   MET A1775      12.990   7.280   8.556  1.00 28.63           O
ATOM   1874  CB  MET A1775      15.805   6.643   6.934  1.00 26.76           C
ATOM   1875  CG  MET A1775      15.478   7.936   6.250  1.00 28.67           C
ATOM   1876  SD  MET A1775      16.102   7.902   4.539  1.00 29.44           S
ATOM   1877  CE  MET A1775      17.813   7.389   4.766  1.00 23.29           C
ATOM   1878  N   SER A1776      13.197   5.143   7.872  1.00 24.99           N
ATOM   1879  CA  SER A1776      11.757   4.960   7.697  1.00 26.38           C
ATOM   1880  C   SER A1776      10.978   5.047   9.009  1.00 27.77           C
ATOM   1881  O   SER A1776       9.815   5.471   9.000  1.00 27.59           O
ATOM   1882  CB  SER A1776      11.481   3.609   7.030  1.00 25.68           C
ATOM   1883  OG  SER A1776      11.926   3.625   5.696  1.00 32.11           O
ATOM   1884  N   MET A1777      11.570   4.609  10.125  1.00 25.91           N
ATOM   1885  CA  MET A1777      10.863   4.632  11.408  1.00 25.51           C
ATOM   1886  C   MET A1777      10.618   6.047  11.905  1.00 24.11           C
ATOM   1887  O   MET A1777       9.677   6.276  12.680  1.00 24.29           O
ATOM   1888  CB  MET A1777      11.653   3.872  12.476  1.00 26.83           C
ATOM   1889  CG  MET A1777      11.893   2.409  12.196  1.00 36.85           C
ATOM   1890  SD  MET A1777      12.794   1.612  13.557  1.00 56.26           S
ATOM   1891  CE  MET A1777      14.228   2.659  13.770  1.00 37.07           C
ATOM   1892  N   CYS A1778      11.480   6.994  11.517  1.00 24.10           N
ATOM   1893  CA  CYS A1778      11.307   8.389  11.906  1.00 25.39           C
ATOM   1894  C   CYS A1778      10.070   9.011  11.283  1.00 24.21           C
ATOM   1895  O   CYS A1778       9.657  10.086  11.726  1.00 25.06           O
ATOM   1896  CB  CYS A1778      12.535   9.210  11.502  1.00 21.01           C
ATOM   1897  SG  CYS A1778      14.116   8.676  12.204  1.00 26.42           S
ATOM   1898  N   TRP A1779       9.479   8.364  10.270  1.00 23.80           N
ATOM   1899  CA  TRP A1779       8.330   8.895   9.541  1.00 25.61           C
ATOM   1900  C   TRP A1779       7.051   8.101   9.768  1.00 27.95           C
ATOM   1901  O   TRP A1779       6.133   8.184   8.953  1.00 27.10           O
ATOM   1902  CB  TRP A1779       8.615   8.931   8.041  1.00 23.44           C
ATOM   1903  CG  TRP A1779       9.833   9.714   7.657  1.00 21.37           C
ATOM   1904  CD1 TRP A1779      10.373  10.806   8.303  1.00 20.96           C
ATOM   1905  CD2 TRP A1779      10.647   9.475   6.518  1.00 23.50           C
ATOM   1906  NE1 TRP A1779      11.505  11.242   7.624  1.00 21.95           N
ATOM   1907  CE2 TRP A1779      11.683  10.438   6.524  1.00 23.74           C
ATOM   1908  CE3 TRP A1779      10.625   8.515   5.501  1.00 27.67           C
ATOM   1909  CZ2 TRP A1779      12.657  10.478   5.541  1.00 22.77           C
ATOM   1910  CZ3 TRP A1779      11.610   8.557   4.530  1.00 22.66           C
ATOM   1911  CH2 TRP A1779      12.612   9.529   4.563  1.00 23.43           C
ATOM   1912  N   LEU A1780       6.959   7.327  10.841  1.00 27.49           N
ATOM   1913  CA  LEU A1780       5.697   6.663  11.111  1.00 27.87           C
ATOM   1914  C   LEU A1780       4.629   7.717  11.355  1.00 30.86           C
ATOM   1915  O   LEU A1780       4.904   8.771  11.940  1.00 31.00           O
ATOM   1916  CB  LEU A1780       5.831   5.732  12.312  1.00 29.78           C
ATOM   1917  CG  LEU A1780       6.796   4.568  12.110  1.00 28.89           C
ATOM   1918  CD1 LEU A1780       6.785   3.672  13.328  1.00 32.98           C
ATOM   1919  CD2 LEU A1780       6.439   3.778  10.868  1.00 31.77           C
ATOM   1920  N   HIS A1781       3.416   7.449  10.864  1.00 28.37           N
ATOM   1921  CA  HIS A1781       2.337   8.429  10.969  1.00 29.77           C
ATOM   1922  C   HIS A1781       2.050   8.778  12.424  1.00 36.21           C
ATOM   1923  O   HIS A1781       1.943   9.961  12.783  1.00 35.37           O
ATOM   1924  CB  HIS A1781       1.078   7.888  10.280  1.00 35.90           C
ATOM   1925  CG  HIS A1781      -0.103   8.811  10.348  1.00 43.37           C
ATOM   1926  ND1 HIS A1781      -0.071  10.103   9.867  1.00 41.90           N
ATOM   1927  CD2 HIS A1781      -1.352   8.626  10.842  1.00 50.20           C
ATOM   1928  CE1 HIS A1781      -1.245  10.675  10.062  1.00 49.82           C
ATOM   1929  NE2 HIS A1781      -2.042   9.800  10.651  1.00 57.86           N
ATOM   1930  N   ASP A1782       1.942   7.761  13.276  1.00 29.87           N
ATOM   1931  CA  ASP A1782       1.657   7.928  14.699  1.00 34.75           C
ATOM   1932  C   ASP A1782       2.945   8.326  15.407  1.00 30.82           C
ATOM   1933  O   ASP A1782       3.891   7.535  15.476  1.00 30.80           O
ATOM   1934  CB  ASP A1782       1.088   6.627  15.261  1.00 38.57           C
ATOM   1935  CG  ASP A1782       0.776   6.692  16.750  1.00 38.84           C
ATOM   1936  OD1 ASP A1782       0.918   7.758  17.384  1.00 36.94           O
ATOM   1937  OD2 ASP A1782       0.388   5.640  17.292  1.00 42.37           O
ATOM   1938  N   ARG A1783       2.986   9.549  15.944  1.00 28.97           N
ATOM   1939  CA  ARG A1783       4.241  10.048  16.510  1.00 32.82           C
ATOM   1940  C   ARG A1783       4.697   9.217  17.702  1.00 32.98           C
ATOM   1941  O   ARG A1783       5.902   9.097  17.956  1.00 27.17           O
ATOM   1942  CB  ARG A1783       4.097  11.525  16.902  1.00 32.64           C
ATOM   1943  CG  ARG A1783       3.203  11.793  18.090  1.00 34.13           C
ATOM   1944  CD  ARG A1783       3.039  13.283  18.328  1.00 36.77           C
ATOM   1945  NE  ARG A1783       2.064  13.576  19.374  1.00 39.21           N
ATOM   1946  CZ  ARG A1783       0.789  13.860  19.144  1.00 42.67           C
ATOM   1947  NH1 ARG A1783       0.300  13.896  17.916  1.00 41.08           N
ATOM   1948  NH2 ARG A1783      -0.015  14.118  20.171  1.00 47.41           N
ATOM   1949  N   HIS A1784       3.758   8.622  18.437  1.00 35.64           N
ATOM   1950  CA  HIS A1784       4.135   7.839  19.604  1.00 31.68           C
ATOM   1951  C   HIS A1784       4.869   6.562  19.235  1.00 35.85           C
ATOM   1952  O   HIS A1784       5.553   5.991  20.093  1.00 38.72           O
ATOM   1953  CB  HIS A1784       2.897   7.511  20.435  1.00 37.49           C
ATOM   1954  CG  HIS A1784       2.191   8.718  20.954  1.00 32.76           C
ATOM   1955  ND1 HIS A1784       2.695   9.488  21.978  1.00 40.10           N
ATOM   1956  CD2 HIS A1784       1.024   9.298  20.587  1.00 35.83           C
ATOM   1957  CE1 HIS A1784       1.868  10.489  22.222  1.00 42.42           C
ATOM   1958  NE2 HIS A1784       0.847  10.398  21.390  1.00 40.74           N
ATOM   1959  N   GLU A1785       4.758   6.103  17.986  1.00 32.06           N
ATOM   1960  CA  GLU A1785       5.486   4.917  17.554  1.00 32.32           C
ATOM   1961  C   GLU A1785       6.891   5.230  17.038  1.00 33.73           C
ATOM   1962  O   GLU A1785       7.688   4.306  16.860  1.00 30.70           O
ATOM   1963  CB  GLU A1785       4.697   4.182  16.468  1.00 39.28           C
ATOM   1964  CG  GLU A1785       3.382   3.554  16.925  1.00 42.88           C
ATOM   1965  CD  GLU A1785       2.679   2.816  15.789  1.00 51.26           C
ATOM   1966  OE1 GLU A1785       3.277   2.706  14.693  1.00 52.07           O
ATOM   1967  OE2 GLU A1785       1.534   2.349  15.988  1.00 57.49           O
ATOM   1968  N   ARG A1786       7.197   6.497  16.773  1.00 30.25           N
ATOM   1969  CA  ARG A1786       8.530   6.872  16.318  1.00 28.29           C
ATOM   1970  C   ARG A1786       9.543   6.659  17.437  1.00 31.28           C
ATOM   1971  O   ARG A1786       9.231   6.885  18.610  1.00 28.60           O
ATOM   1972  CB  ARG A1786       8.560   8.336  15.875  1.00 26.18           C
ATOM   1973  CG  ARG A1786       7.722   8.625  14.651  1.00 26.78           C
ATOM   1974  CD  ARG A1786       7.611  10.111  14.380  1.00 28.25           C
ATOM   1975  NE  ARG A1786       6.433  10.402  13.568  1.00 26.05           N
ATOM   1976  CZ  ARG A1786       5.778  11.552  13.587  1.00 24.91           C
ATOM   1977  NH1 ARG A1786       6.224  12.587  14.278  1.00 24.02           N
ATOM   1978  NH2 ARG A1786       4.641  11.660  12.908  1.00 25.95           N
ATOM   1979  N   PRO A1787      10.765   6.248  17.112  1.00 30.49           N
ATOM   1980  CA  PRO A1787      11.761   6.021  18.155  1.00 28.86           C
ATOM   1981  C   PRO A1787      12.206   7.337  18.776  1.00 30.73           C
ATOM   1982  O   PRO A1787      12.020   8.415  18.215  1.00 30.48           O
ATOM   1983  CB  PRO A1787      12.911   5.346  17.402  1.00 29.19           C
ATOM   1984  CG  PRO A1787      12.799   5.914  16.002  1.00 30.64           C
ATOM   1985  CD  PRO A1787      11.343   6.167  15.754  1.00 28.72           C
ATOM   1986  N   SER A1788      12.786   7.234  19.969  1.00 30.51           N
ATOM   1987  CA  SER A1788      13.475   8.365  20.572  1.00 30.99           C
ATOM   1988  C   SER A1788      14.889   8.501  20.005  1.00 26.05           C
ATOM   1989  O   SER A1788      15.462   7.561  19.447  1.00 26.03           O
ATOM   1990  CB  SER A1788      13.573   8.195  22.081  1.00 31.76           C
ATOM   1991  OG  SER A1788      14.567   7.221  22.363  1.00 27.32           O
ATOM   1992  N   PHE A1789      15.473   9.688  20.195  1.00 28.12           N
ATOM   1993  CA  PHE A1789      16.856   9.882  19.787  1.00 28.71           C
ATOM   1994  C   PHE A1789      17.809   8.944  20.522  1.00 31.03           C
ATOM   1995  O   PHE A1789      18.827   8.545  19.959  1.00 24.45           O
ATOM   1996  CB  PHE A1789      17.257  11.348  19.971  1.00 26.11           C
ATOM   1997  CG  PHE A1789      16.850  12.221  18.807  1.00 28.74           C
ATOM   1998  CD1 PHE A1789      17.412  12.028  17.559  1.00 29.34           C
ATOM   1999  CD2 PHE A1789      15.908  13.221  18.957  1.00 28.77           C
ATOM   2000  CE1 PHE A1789      17.036  12.819  16.465  1.00 24.90           C
ATOM   2001  CE2 PHE A1789      15.526  14.020  17.868  1.00 29.38           C
ATOM   2002  CZ  PHE A1789      16.092  13.805  16.621  1.00 22.69           C
ATOM   2003  N   GLU A1790      17.489   8.545  21.758  1.00 34.70           N
ATOM   2004  CA  GLU A1790      18.361   7.596  22.454  1.00 31.02           C
ATOM   2005  C   GLU A1790      18.381   6.250  21.740  1.00 30.86           C
ATOM   2006  O   GLU A1790      19.440   5.623  21.609  1.00 31.64           O
ATOM   2007  CB  GLU A1790      17.894   7.419  23.898  1.00 34.87           C
ATOM   2008  CG  GLU A1790      18.999   7.380  24.936  1.00 43.06           C
ATOM   2009  CD  GLU A1790      19.597   8.747  25.205  1.00 51.02           C
ATOM   2010  OE1 GLU A1790      20.644   9.074  24.601  1.00 51.25           O
ATOM   2011  OE2 GLU A1790      19.012   9.499  26.020  1.00 59.85           O
ATOM   2012  N   THR A1791      17.216   5.790  21.270  1.00 30.30           N
ATOM   2013  CA  THR A1791      17.166   4.549  20.498  1.00 29.52           C
ATOM   2014  C   THR A1791      17.898   4.700  19.165  1.00 27.53           C
ATOM   2015  O   THR A1791      18.645   3.803  18.755  1.00 31.47           O
ATOM   2016  CB  THR A1791      15.702   4.126  20.292  1.00 36.13           C
ATOM   2017  OG1 THR A1791      15.074   3.908  21.565  1.00 33.18           O
ATOM   2018  CG2 THR A1791      15.591   2.836  19.465  1.00 33.40           C
ATOM   2019  N   LEU A1792      17.720   5.844  18.489  1.00 27.93           N
ATOM   2020  CA  LEU A1792      18.368   6.076  17.199  1.00 22.75           C
ATOM   2021  C   LEU A1792      19.890   6.053  17.325  1.00 25.42           C
ATOM   2022  O   LEU A1792      20.577   5.416  16.520  1.00 28.29           O
ATOM   2023  CB  LEU A1792      17.885   7.408  16.603  1.00 25.25           C
ATOM   2024  CG  LEU A1792      16.432   7.486  16.102  1.00 29.39           C
ATOM   2025  CD1 LEU A1792      16.023   8.920  15.697  1.00 24.20           C
ATOM   2026  CD2 LEU A1792      16.262   6.540  14.931  1.00 31.03           C
ATOM   2027  N   VAL A1793      20.440   6.732  18.340  1.00 28.22           N
ATOM   2028  CA  VAL A1793      21.892   6.690  18.570  1.00 30.84           C
ATOM   2029  C   VAL A1793      22.383   5.251  18.642  1.00 31.16           C
ATOM   2030  O   VAL A1793      23.404   4.887  18.039  1.00 30.98           O
ATOM   2031  CB  VAL A1793      22.264   7.455  19.854  1.00 31.09           C
ATOM   2032  CG1 VAL A1793      23.679   7.093  20.279  1.00 33.76           C
ATOM   2033  CG2 VAL A1793      22.152   8.942  19.640  1.00 29.16           C
ATOM   2034  N   LYS A1794      21.656   4.408  19.380  1.00 29.65           N
ATOM   2035  CA  LYS A1794      22.087   3.028  19.584  1.00 31.07           C
ATOM   2036  C   LYS A1794      22.010   2.222  18.293  1.00 31.57           C
ATOM   2037  O   LYS A1794      22.933   1.470  17.970  1.00 29.22           O
ATOM   2038  CB  LYS A1794      21.244   2.363  20.679  1.00 34.89           C
ATOM   2039  CG  LYS A1794      21.591   2.805  22.089  1.00 34.99           C
ATOM   2040  CD  LYS A1794      20.552   2.312  23.095  1.00 41.47           C
ATOM   2041  CE  LYS A1794      20.869   2.799  24.500  1.00 45.11           C
ATOM   2042  NZ  LYS A1794      19.774   2.466  25.462  1.00 52.79           N
ATOM   2043  N   ALA A1795      20.904   2.347  17.553  1.00 29.17           N
ATOM   2044  CA  ALA A1795      20.791   1.618  16.294  1.00 31.15           C
ATOM   2045  C   ALA A1795      21.876   2.052  15.311  1.00 31.70           C
ATOM   2046  O   ALA A1795      22.504   1.212  14.659  1.00 31.33           O
ATOM   2047  CB  ALA A1795      19.397   1.819  15.694  1.00 27.77           C
ATOM   2048  N   LEU A1796      22.117   3.362  15.207  1.00 27.11           N
ATOM   2049  CA  LEU A1796      23.152   3.871  14.315  1.00 30.56           C
ATOM   2050  C   LEU A1796      24.548   3.440  14.778  1.00 36.09           C
ATOM   2051  O   LEU A1796      25.396   3.066  13.954  1.00 31.32           O
ATOM   2052  CB  LEU A1796      23.031   5.400  14.214  1.00 28.89           C
ATOM   2053  CG  LEU A1796      21.779   5.877  13.450  1.00 22.78           C
ATOM   2054  CD1 LEU A1796      21.479   7.392  13.605  1.00 21.65           C
ATOM   2055  CD2 LEU A1796      21.873   5.511  11.971  1.00 26.84           C
ATOM   2056  N   ALA A1797      24.797   3.457  16.092  1.00 33.95           N
ATOM   2057  CA  ALA A1797      26.105   3.046  16.601  1.00 35.73           C
ATOM   2058  C   ALA A1797      26.417   1.599  16.231  1.00 38.99           C
ATOM   2059  O   ALA A1797      27.565   1.264  15.915  1.00 42.52           O
ATOM   2060  CB  ALA A1797      26.170   3.232  18.119  1.00 31.92           C
ATOM   2061  N   ALA A1798      25.402   0.735  16.243  1.00 33.50           N
ATOM   2062  CA  ALA A1798      25.614  -0.656  15.863  1.00 39.54           C
ATOM   2063  C   ALA A1798      26.072  -0.777  14.408  1.00 40.29           C
ATOM   2064  O   ALA A1798      26.938  -1.600  14.091  1.00 41.79           O
ATOM   2065  CB  ALA A1798      24.331  -1.457  16.110  1.00 39.52           C
ATOM   2066  N   LEU A1799      25.518   0.044  13.509  1.00 41.34           N
ATOM   2067  CA  LEU A1799      25.946  -0.007  12.109  1.00 38.97           C
ATOM   2068  C   LEU A1799      27.294   0.663  11.900  1.00 42.23           C
ATOM   2069  O   LEU A1799      28.033   0.302  10.978  1.00 42.06           O
ATOM   2070  CB  LEU A1799      24.909   0.664  11.210  1.00 37.20           C
ATOM   2071  CG  LEU A1799      23.459   0.225  11.363  1.00 38.07           C
ATOM   2072  CD1 LEU A1799      22.590   1.137  10.535  1.00 37.66           C
ATOM   2073  CD2 LEU A1799      23.277  -1.231  10.946  1.00 34.68           C
ATOM   2074  N   GLU A1800      27.614   1.647  12.740  1.00 41.08           N
ATOM   2075  CA  GLU A1800      28.860   2.392  12.608  1.00 42.42           C
ATOM   2076  C   GLU A1800      30.079   1.475  12.672  1.00 48.83           C
ATOM   2077  O   GLU A1800      31.088   1.732  12.001  1.00 51.20           O
ATOM   2078  CB  GLU A1800      28.905   3.455  13.700  1.00 40.58           C
ATOM   2079  CG  GLU A1800      29.858   4.590  13.448  1.00 43.49           C
ATOM   2080  CD  GLU A1800      29.653   5.725  14.432  1.00 40.68           C
ATOM   2081  OE1 GLU A1800      28.709   5.649  15.263  1.00 40.06           O
ATOM   2082  OE2 GLU A1800      30.436   6.695  14.369  1.00 41.41           O
ATOM   2083  N   THR A1801      30.004   0.397  13.452  1.00 47.40           N
ATOM   2084  CA  THR A1801      31.053  -0.615  13.510  1.00 50.22           C
ATOM   2085  C   THR A1801      30.634  -1.905  12.806  1.00 51.80           C
ATOM   2086  O   THR A1801      31.049  -3.002  13.191  1.00 54.96           O
ATOM   2087  CB  THR A1801      31.452  -0.891  14.959  1.00 51.46           C
ATOM   2088  OG1 THR A1801      30.287  -1.214  15.729  1.00 52.26           O
ATOM   2089  CG2 THR A1801      32.136   0.340  15.563  1.00 50.83           C
ATOM   2090  N   ASP A1802      29.809  -1.779  11.772  1.00 54.28           N
ATOM   2091  CA  ASP A1802      29.378  -2.897  10.944  1.00 53.68           C
ATOM   2092  C   ASP A1802      30.210  -2.910   9.666  1.00 52.55           C
ATOM   2093  O   ASP A1802      30.387  -1.870   9.020  1.00 48.86           O
ATOM   2094  CB  ASP A1802      27.883  -2.779  10.621  1.00 49.78           C
ATOM   2095  CG  ASP A1802      27.297  -4.045  10.005  1.00 54.77           C
ATOM   2096  OD1 ASP A1802      28.011  -4.769   9.283  1.00 57.33           O
ATOM   2097  OD2 ASP A1802      26.099  -4.315  10.241  1.00 62.01           O
ATOM   2098  N   SER A1803      30.719  -4.091   9.305  1.00 54.11           N
ATOM   2099  CA  SER A1803      31.566  -4.204   8.121  1.00 50.76           C
ATOM   2100  C   SER A1803      30.758  -4.030   6.837  1.00 50.91           C
ATOM   2101  O   SER A1803      31.233  -3.410   5.876  1.00 50.81           O
ATOM   2102  CB  SER A1803      32.281  -5.553   8.128  1.00 49.37           C
ATOM   2103  OG  SER A1803      32.850  -5.828   9.402  1.00 50.88           O
ATOM   2104  N   ASP A1804      29.538  -4.563   6.802  1.00 50.46           N
ATOM   2105  CA  ASP A1804      28.700  -4.527   5.600  1.00 54.22           C
ATOM   2106  C   ASP A1804      28.238  -3.106   5.258  1.00 54.24           C
ATOM   2107  O   ASP A1804      28.796  -2.455   4.372  1.00 56.59           O
ATOM   2108  CB  ASP A1804      27.478  -5.439   5.766  1.00 54.06           C
ATOM   2109  CG  ASP A1804      27.804  -6.735   6.489  1.00 51.40           C
ATOM   2110  OD1 ASP A1804      28.999  -7.083   6.577  1.00 47.41           O
ATOM   2111  OD2 ASP A1804      26.857  -7.401   6.967  1.00 52.83           O
TER
HETATM 2112  C1  STU A1829      29.415  28.827   6.988  1.00 23.67           C
HETATM 2113  C10 STU A1829      27.988  29.281  12.866  1.00 21.07           C
HETATM 2114  C11 STU A1829      26.738  29.627  12.353  1.00 22.03           C
HETATM 2115  C12 STU A1829      25.454  29.986  12.955  1.00 22.71           C
HETATM 2116  C13 STU A1829      25.072  30.102  14.293  1.00 23.61           C
HETATM 2117  C14 STU A1829      23.763  30.466  14.560  1.00 28.84           C
HETATM 2118  C15 STU A1829      22.854  30.711  13.539  1.00 27.03           C
HETATM 2119  C16 STU A1829      23.220  30.606  12.206  1.00 23.28           C
HETATM 2120  C17 STU A1829      24.545  30.243  11.896  1.00 22.92           C
HETATM 2121  C18 STU A1829      26.526  29.680  10.963  1.00 21.98           C
HETATM 2122  C19 STU A1829      27.579  29.379  10.082  1.00 23.75           C
HETATM 2123  C2  STU A1829      30.746  28.443   6.890  1.00 23.66           C
HETATM 2124  C20 STU A1829      28.874  28.988   8.272  1.00 22.67           C
HETATM 2125  C21 STU A1829      24.700  30.190   9.314  1.00 24.96           C
HETATM 2126  C22 STU A1829      23.922  28.963   8.858  1.00 25.90           C
HETATM 2127  C23 STU A1829      24.198  28.754   7.361  1.00 25.77           C
HETATM 2128  C24 STU A1829      25.714  28.518   7.195  1.00 23.65           C
HETATM 2129  C25 STU A1829      26.496  29.677   7.811  1.00 25.25           C
HETATM 2130  C26 STU A1829      23.725  31.364   9.191  1.00 22.56           C
HETATM 2131  C27 STU A1829      23.577  27.256  10.412  1.00 28.02           C
HETATM 2132  C28 STU A1829      21.976  27.869   6.988  1.00 30.00           C
HETATM 2133  C3  STU A1829      31.530  28.233   8.020  1.00 26.07           C
HETATM 2134  C4  STU A1829      31.012  28.397   9.299  1.00 23.13           C
HETATM 2135  C5  STU A1829      29.676  28.773   9.422  1.00 21.84           C
HETATM 2136  C6  STU A1829      28.842  29.032  10.596  1.00 19.94           C
HETATM 2137  C7  STU A1829      29.054  28.989  12.010  1.00 23.91           C
HETATM 2138  C8  STU A1829      30.232  28.654  12.846  1.00 26.46           C
HETATM 2139  C9  STU A1829      28.509  29.140  14.276  1.00 23.94           C
HETATM 2140  N1  STU A1829      29.921  28.746  14.153  1.00 23.32           N
HETATM 2141  N2  STU A1829      25.208  30.056  10.693  1.00 21.07           N
HETATM 2142  N3  STU A1829      27.600  29.334   8.710  1.00 21.64           N
HETATM 2143  N4  STU A1829      23.430  27.597   6.824  1.00 24.75           N
HETATM 2144  O4  STU A1829      25.689  30.630   8.421  1.00 26.33           O
HETATM 2145  O5  STU A1829      31.347  28.348  12.437  1.00 26.75           O
HETATM 2146  O6  STU A1829      24.494  27.830   9.484  1.00 24.05           O
HETATM 2147  C1  STU A1929       1.738  32.677   5.015  1.00 48.34           C
HETATM 2148  C10 STU A1929       1.697  26.862   6.662  1.00 49.35           C
HETATM 2149  C11 STU A1929       1.803  26.652   5.293  1.00 47.97           C
HETATM 2150  C12 STU A1929       1.875  25.450   4.469  1.00 45.72           C
HETATM 2151  C13 STU A1929       1.862  24.102   4.843  1.00 43.89           C
HETATM 2152  C14 STU A1929       1.948  23.166   3.829  1.00 46.39           C
HETATM 2153  C15 STU A1929       2.045  23.560   2.506  1.00 44.00           C
HETATM 2154  C16 STU A1929       2.065  24.893   2.121  1.00 42.25           C
HETATM 2155  C17 STU A1929       1.976  25.877   3.117  1.00 46.61           C
HETATM 2156  C18 STU A1929       1.853  27.738   4.402  1.00 48.30           C
HETATM 2157  C19 STU A1929       1.797  29.048   4.915  1.00 50.02           C
HETATM 2158  C2  STU A1929       1.637  33.463   6.151  1.00 44.44           C
HETATM 2159  C20 STU A1929       1.749  31.291   5.180  1.00 48.94           C
HETATM 2160  C21 STU A1929       2.081  28.218   1.944  1.00 48.96           C
HETATM 2161  C22 STU A1929       3.592  28.452   1.709  1.00 48.74           C
HETATM 2162  C23 STU A1929       3.848  29.899   1.262  1.00 45.15           C
HETATM 2163  C24 STU A1929       3.344  30.826   2.378  1.00 48.10           C
HETATM 2164  C25 STU A1929       1.934  30.436   2.820  1.00 47.17           C
HETATM 2165  C26 STU A1929       1.673  27.642   0.586  1.00 49.04           C
HETATM 2166  C27 STU A1929       5.264  27.180   2.681  1.00 47.93           C
HETATM 2167  C28 STU A1929       5.452  31.419   0.404  1.00 42.58           C
HETATM 2168  C3  STU A1929       1.556  32.905   7.411  1.00 50.13           C
HETATM 2169  C4  STU A1929       1.561  31.529   7.610  1.00 52.22           C
HETATM 2170  C5  STU A1929       1.657  30.719   6.473  1.00 51.45           C
HETATM 2171  C6  STU A1929       1.690  29.265   6.299  1.00 51.44           C
HETATM 2172  C7  STU A1929       1.642  28.152   7.184  1.00 52.31           C
HETATM 2173  C8  STU A1929       1.535  28.041   8.651  1.00 54.54           C
HETATM 2174  C9  STU A1929       1.619  25.909   7.834  1.00 49.25           C
HETATM 2175  N1  STU A1929       1.519  26.749   9.032  1.00 53.52           N
HETATM 2176  N2  STU A1929       1.949  27.276   3.081  1.00 48.85           N
HETATM 2177  N3  STU A1929       1.837  30.242   4.266  1.00 48.70           N
HETATM 2178  N4  STU A1929       5.293  30.112   1.058  1.00 50.19           N
HETATM 2179  O4  STU A1929       1.341  29.394   2.096  1.00 45.24           O
HETATM 2180  O5  STU A1929       1.460  28.981   9.418  1.00 60.05           O
HETATM 2181  O6  STU A1929       4.358  28.262   2.914  1.00 44.87           O
HETATM 2182  O   HOH S   2       8.503  15.558   5.143  1.00 21.91           O
HETATM 2183  O   HOH S   3      32.357  40.080   5.031  1.00 25.52           O
HETATM 2184  O   HOH S   4       9.143  10.978   3.426  1.00 22.69           O
HETATM 2185  O   HOH S   5       4.924  16.291  17.164  1.00 26.68           O
HETATM 2186  O   HOH S   6      10.100  19.809  15.777  1.00 27.36           O
HETATM 2187  O   HOH S   8       9.396  17.813  11.855  1.00 25.80           O
HETATM 2188  O   HOH S   9      27.113  41.570   3.400  1.00 29.27           O
HETATM 2189  O   HOH S  10      12.212   4.681  21.403  1.00 33.74           O
HETATM 2190  O   HOH S  11      26.459   4.494   5.044  1.00 28.36           O
HETATM 2191  O   HOH S  13      25.089  12.441  -0.672  1.00 30.88           O
HETATM 2192  O   HOH S  14      16.253  26.436  16.596  1.00 32.87           O
HETATM 2193  O   HOH S  15       6.453  17.326   5.343  1.00 26.86           O
HETATM 2194  O   HOH S  16      12.548  17.838  25.459  1.00 37.71           O
HETATM 2195  O   HOH S  17      14.159  11.827  21.958  1.00 28.80           O
HETATM 2196  O   HOH S  18      12.070   2.144  -0.931  1.00 31.83           O
HETATM 2197  O   HOH S  19       4.974   5.863  -0.319  1.00 32.52           O
HETATM 2198  O   HOH S  20      41.456  38.840  18.862  1.00 32.69           O
HETATM 2199  O   HOH S  21      33.639  45.194  27.144  1.00 44.51           O
HETATM 2200  O   HOH S  22      -5.253  12.131   4.794  1.00 40.86           O
HETATM 2201  O   HOH S  23       9.248   4.649   1.584  1.00 35.28           O
HETATM 2202  O   HOH S  24      30.726  31.326   4.798  1.00 33.45           O
HETATM 2203  O   HOH S  25      32.509  33.376   4.519  1.00 30.50           O
HETATM 2204  O   HOH S  26      17.660  12.139  25.250  1.00 33.76           O
HETATM 2205  O   HOH S  27      21.560  35.612  27.905  1.00 46.06           O
HETATM 2206  O   HOH S  28      41.722  33.438  23.169  1.00 36.37           O
HETATM 2207  O   HOH S  29       4.119  20.390  -7.382  1.00 35.98           O
HETATM 2208  O   HOH S  30      30.397  22.617   3.914  1.00 25.66           O
HETATM 2209  O   HOH S  31      15.981  10.615  23.626  1.00 35.08           O
HETATM 2210  O   HOH S  32       1.083  12.490  12.425  1.00 38.54           O
HETATM 2211  O   HOH S  33      36.675  24.182  13.389  1.00 31.24           O
HETATM 2212  O   HOH S  34      10.064  23.211   2.456  1.00 30.69           O
HETATM 2213  O   HOH S  35      19.002  21.416   4.545  1.00 23.17           O
HETATM 2214  O   HOH S  36      21.676  16.416  -0.131  1.00 30.57           O
HETATM 2215  O   HOH S  38      16.053  15.302  -3.112  1.00 34.35           O
HETATM 2216  O   HOH S  39      15.248   7.674  -3.366  1.00 30.11           O
HETATM 2217  O   HOH S  41      14.242   3.333  -4.584  1.00 28.61           O
HETATM 2218  O   HOH S  43      28.105  21.980  23.329  1.00 33.81           O
HETATM 2219  O   HOH S  44      17.387  37.772  17.933  1.00 45.46           O
HETATM 2220  O   HOH S  45      16.369  28.157  13.550  1.00 39.44           O
HETATM 2221  O   HOH S  47      28.545  26.114   4.373  1.00 31.58           O
HETATM 2222  O   HOH S  49      24.000  12.082  23.734  1.00 35.82           O
HETATM 2223  O   HOH S  52      22.137  29.341  17.863  1.00 34.56           O
HETATM 2224  O   HOH S  54      17.804  34.800  18.218  1.00 41.64           O
HETATM 2225  O   HOH S  56      16.072  30.287  21.613  1.00 38.68           O
HETATM 2226  O   HOH S  57      -1.846  20.133  -4.870  1.00 44.86           O
HETATM 2227  O   HOH S  58      35.084  23.322  15.948  1.00 33.97           O
HETATM 2228  O   HOH S  59      29.875  41.320   5.122  1.00 35.44           O
HETATM 2229  O   HOH S  61      21.619  -1.049  14.028  1.00 34.57           O
HETATM 2230  O   HOH S  62      36.112  28.214  18.207  1.00 26.53           O
HETATM 2231  O   HOH S  64      32.783  33.237   1.754  1.00 33.31           O
HETATM 2232  O   HOH S  65      18.042  16.073  -0.917  1.00 34.72           O
HETATM 2233  O   HOH S  66      44.343  29.601  16.741  1.00 34.30           O
HETATM 2234  O   HOH S  67      31.081  21.261  21.103  1.00 31.71           O
HETATM 2235  O   HOH S  68      20.437  29.354   9.676  1.00 34.96           O
HETATM 2236  O   HOH S  69      29.900  14.908  24.523  1.00 41.46           O
HETATM 2237  O   HOH S  70      25.438  36.252  30.887  1.00 44.58           O
HETATM 2238  O   HOH S  71       7.894   5.715   6.870  1.00 32.84           O
HETATM 2239  O   HOH S  72      30.189  10.967  -2.217  1.00 32.47           O
HETATM 2240  O   HOH S  73      14.567  23.850   8.588  1.00 30.28           O
HETATM 2241  O   HOH S  75       5.611  27.689  -1.982  1.00 51.56           O
HETATM 2242  O   HOH S  79       4.122   5.003   1.583  1.00 40.23           O
HETATM 2243  O   HOH S  80       3.459  25.843  -2.583  1.00 42.67           O
HETATM 2244  O   HOH S  81       1.965   5.060  12.596  1.00 38.94           O
HETATM 2245  O   HOH S  82      26.557   4.517   1.834  1.00 32.13           O
HETATM 2246  O   HOH S  83      35.789   6.459   5.624  1.00 41.50           O
HETATM 2247  O   HOH S  84      -0.479  21.820  -5.714  1.00 45.93           O
HETATM 2248  O   HOH S  85      14.883  23.468   6.290  1.00 35.41           O
HETATM 2249  O   HOH S  86       8.416   5.010  21.217  1.00 48.07           O
HETATM 2250  O   HOH S  87      10.264   1.692  -3.233  1.00 43.16           O
HETATM 2251  O   HOH S  89      41.737  42.139  28.937  1.00 49.15           O
HETATM 2252  O   HOH S  90       3.204   5.280   9.127  1.00 36.82           O
HETATM 2253  O   HOH S  91      28.377  25.391  25.443  1.00 42.20           O
HETATM 2254  O   HOH S  94      36.053  43.361   9.901  1.00 40.16           O
HETATM 2255  O   HOH S  98      38.105  36.390   7.813  1.00 40.11           O
HETATM 2256  O   HOH S 100      21.588   7.826  -3.577  1.00 41.05           O
HETATM 2257  O   HOH S 101      31.445  42.732  27.863  1.00 43.14           O
HETATM 2258  O   HOH S 104      26.703  28.553  36.543  1.00 58.81           O
HETATM 2259  O   HOH S 105      13.636  -0.208  -0.324  1.00 40.53           O
HETATM 2260  O   HOH S 107      21.989  15.728  30.053  1.00 45.92           O
HETATM 2261  O   HOH S 108      32.907  45.828  19.333  1.00 39.78           O
HETATM 2262  O   HOH S 109      24.446  27.569  16.789  1.00 35.23           O
HETATM 2263  O   HOH S 110      17.467   2.070  -3.927  1.00 36.97           O
HETATM 2264  O   HOH S 112      29.139  31.673  33.078  1.00 48.55           O
HETATM 2265  O   HOH S 113      41.645  28.856  15.823  1.00 33.35           O
HETATM 2266  O   HOH S 114      13.227  21.831   9.892  1.00 30.37           O
HETATM 2267  O   HOH S 115      31.494  12.891  18.620  1.00 40.86           O
HETATM 2268  O   HOH S 116      13.207  19.908  13.928  1.00 21.80           O
HETATM 2269  O   HOH S 117      10.442  20.281  12.986  1.00 28.31           O
HETATM 2270  O   HOH S 119      -0.028  10.225  -1.169  1.00 32.82           O
HETATM 2271  O   HOH S 120       8.815   4.529   4.561  1.00 40.13           O
HETATM 2272  O   HOH S 121      25.719  36.485  35.088  1.00 43.75           O
HETATM 2273  O   HOH S 122      24.536  -0.136  19.760  1.00 39.26           O
HETATM 2274  O   HOH S 123      34.889  34.228   5.848  1.00 41.28           O
HETATM 2275  O   HOH S 124       6.944  25.229  -2.970  1.00 45.26           O
HETATM 2276  O   HOH S 125       8.156  16.223  23.609  1.00 44.11           O
HETATM 2277  O   HOH S 126      33.130   3.210   4.051  1.00 38.20           O
HETATM 2278  O   HOH S 127      32.583   1.093   2.207  1.00 47.38           O
HETATM 2279  O   HOH S 128      29.437  12.253  20.312  1.00 36.96           O
HETATM 2280  O   HOH S 129      11.009  25.208  -1.002  1.00 42.27           O
HETATM 2281  O   HOH S 130      11.703  24.845   1.455  1.00 46.04           O
HETATM 2282  O1  PO4 B   1      25.866  26.239   4.113  1.00 44.89           O
HETATM 2283  O2  PO4 B   1      25.108  27.710   2.359  1.00 35.40           O
HETATM 2284  O3  PO4 B   1      23.993  25.504   2.674  1.00 41.39           O
HETATM 2285  O4  PO4 B   1      23.641  27.319   4.299  1.00 37.24           O
HETATM 2286  P   PO4 B   1      24.638  26.694   3.362  1.00 44.62           P
END
